# Supplementary material for: Three-dimensional surface motion capture of multiple freely moving pigs using MAMMAL
Source: Nat Commun. 2023 Nov 25;14:7727. doi: 10.1038/s41467-023-43483-w (PMC10673844; doi:10.1038/s41467-023-43483-w)
Supplement: Supplementary file 15 — Source Data [file 41467_2023_43483_MOESM15_ESM.xlsx]

## Sheet: Fig.3b
	error(m)	method	jointname	groupname	visible
0	0.0224392	MAMMAL	nose	Head	Visible
1	0.0206574	MAMMAL	nose	Head	Visible
2	0.0169719	MAMMAL	nose	Head	Visible
3	0.155354	MAMMAL	nose	Head	Invisible
4	0.0621095	MAMMAL	nose	Head	Visible
5	0.0130177	MAMMAL	nose	Head	Visible
6	0.0145585	MAMMAL	nose	Head	Visible
7	0.251107	MAMMAL	nose	Head	Invisible
8	0.0137425	MAMMAL	nose	Head	Visible
9	0.0116337	MAMMAL	nose	Head	Visible
10	0.0148264	MAMMAL	nose	Head	Visible
11	0.190658	MAMMAL	nose	Head	Invisible
12	0.021268	MAMMAL	nose	Head	Visible
13	0.0280299	MAMMAL	nose	Head	Visible
14	0.0158984	MAMMAL	nose	Head	Visible
15	0.118416	MAMMAL	nose	Head	Invisible
16	0.070392	MAMMAL	nose	Head	Invisible
17	0.0612277	MAMMAL	nose	Head	Visible
18	0.0172935	MAMMAL	nose	Head	Visible
19	0.161176	MAMMAL	nose	Head	Invisible
20	0.0331405	MAMMAL	nose	Head	Invisible
21	0.0263078	MAMMAL	nose	Head	Visible
22	0.0170036	MAMMAL	nose	Head	Visible
23	0.0918304	MAMMAL	nose	Head	Invisible
24	0.103062	MAMMAL	nose	Head	Visible
25	0.0254549	MAMMAL	nose	Head	Visible
26	0.0184508	MAMMAL	nose	Head	Visible
27	0.0179959	MAMMAL	nose	Head	Visible
28	0.0460799	MAMMAL	nose	Head	Invisible
29	0.00855647	MAMMAL	nose	Head	Visible
30	0.0227734	MAMMAL	nose	Head	Visible
31	0.0118823	MAMMAL	nose	Head	Visible
32	0.0897779	MAMMAL	nose	Head	Invisible
33	0.0307637	MAMMAL	nose	Head	Visible
34	0.15833	MAMMAL	nose	Head	Invisible
35	0.0528958	MAMMAL	nose	Head	Visible
36	0.0216219	MAMMAL	nose	Head	Visible
37	0.0249414	MAMMAL	nose	Head	Visible
38	0.0279838	MAMMAL	nose	Head	Visible
39	0.0418713	MAMMAL	nose	Head	Visible
40	0.0369831	MAMMAL	nose	Head	Visible
41	0.0190229	MAMMAL	nose	Head	Visible
42	0.012032	MAMMAL	nose	Head	Visible
43	0.0303138	MAMMAL	nose	Head	Visible
44	0.0269989	MAMMAL	nose	Head	Invisible
45	0.0295495	MAMMAL	nose	Head	Visible
46	0.0192636	MAMMAL	nose	Head	Visible
47	0.150286	MAMMAL	nose	Head	Visible
48	0.028527	MAMMAL	nose	Head	Visible
49	0.0122102	MAMMAL	nose	Head	Visible
50	0.0159025	MAMMAL	nose	Head	Visible
51	0.0623066	MAMMAL	nose	Head	Visible
52	0.0650538	MAMMAL	nose	Head	Visible
53	0.0216803	MAMMAL	nose	Head	Visible
54	0.00804805	MAMMAL	nose	Head	Visible
55	0.0308633	MAMMAL	nose	Head	Visible
56	0.0394793	MAMMAL	nose	Head	Invisible
57	0.0160469	MAMMAL	nose	Head	Visible
58	0.00694228	MAMMAL	nose	Head	Visible
59	0.038394	MAMMAL	nose	Head	Visible
60	0.102963	MAMMAL	nose	Head	Visible
61	0.0250245	MAMMAL	nose	Head	Visible
62	0.00905903	MAMMAL	nose	Head	Visible
63	0.0205448	MAMMAL	nose	Head	Visible
64	0.0241941	MAMMAL	nose	Head	Visible
65	0.0215038	MAMMAL	nose	Head	Visible
66	0.0148459	MAMMAL	nose	Head	Visible
67	0.0406332	MAMMAL	nose	Head	Visible
68	0.0381759	MAMMAL	nose	Head	Visible
69	0.151169	MAMMAL	nose	Head	Visible
70	0.0145083	MAMMAL	nose	Head	Visible
71	0.0430812	MAMMAL	nose	Head	Visible
72	0.0295272	MAMMAL	nose	Head	Visible
73	0.0176277	MAMMAL	nose	Head	Visible
74	0.0933907	MAMMAL	nose	Head	Visible
75	0.0419407	MAMMAL	nose	Head	Visible
76	0.0347602	MAMMAL	nose	Head	Visible
77	0.0197552	MAMMAL	nose	Head	Visible
78	0.0186375	MAMMAL	nose	Head	Visible
79	0.0580051	MAMMAL	nose	Head	Visible
80	0.0554638	MAMMAL	nose	Head	Visible
81	0.0348179	MAMMAL	nose	Head	Visible
82	0.016194	MAMMAL	nose	Head	Visible
83	0.0239959	MAMMAL	nose	Head	Visible
84	0.0191012	MAMMAL	nose	Head	Visible
85	0.0152484	MAMMAL	nose	Head	Visible
86	0.0335665	MAMMAL	nose	Head	Visible
87	0.0309802	MAMMAL	nose	Head	Visible
88	0.0306209	MAMMAL	nose	Head	Visible
89	0.0109202	MAMMAL	nose	Head	Visible
90	0.0189341	MAMMAL	nose	Head	Visible
91	0.0231705	MAMMAL	nose	Head	Visible
92	0.0190847	MAMMAL	nose	Head	Visible
93	0.0182159	MAMMAL	nose	Head	Visible
94	0.0470671	MAMMAL	nose	Head	Visible
95	0.0366576	MAMMAL	nose	Head	Visible
96	0.0353213	MAMMAL	nose	Head	Visible
97	0.0125285	MAMMAL	nose	Head	Visible
98	0.0196968	MAMMAL	nose	Head	Visible
99	0.0662234	MAMMAL	nose	Head	Visible
100	0.0814909	MAMMAL	nose	Head	Visible
101	0.0150218	MAMMAL	nose	Head	Visible
102	0.053848	MAMMAL	nose	Head	Invisible
103	0.0674552	MAMMAL	nose	Head	Visible
104	0.0579687	MAMMAL	nose	Head	Invisible
105	0.0358083	MAMMAL	nose	Head	Visible
106	0.0263675	MAMMAL	nose	Head	Visible
107	0.0425269	MAMMAL	nose	Head	Visible
108	0.114735	MAMMAL	nose	Head	Invisible
109	0.0572527	MAMMAL	nose	Head	Visible
110	0.0163829	MAMMAL	nose	Head	Visible
111	0.0181366	MAMMAL	nose	Head	Visible
112	0.137774	MAMMAL	nose	Head	Invisible
113	0.0290577	MAMMAL	nose	Head	Visible
114	0.0162428	MAMMAL	nose	Head	Visible
115	0.0235805	MAMMAL	nose	Head	Visible
116	0.0259892	MAMMAL	nose	Head	Visible
117	0.0434336	MAMMAL	nose	Head	Invisible
118	0.0192633	MAMMAL	nose	Head	Visible
119	0.0246307	MAMMAL	nose	Head	Visible
120	0.0115808	MAMMAL	nose	Head	Visible
121	0.0902948	MAMMAL	nose	Head	Invisible
122	0.0183152	MAMMAL	nose	Head	Visible
123	0.0231207	MAMMAL	nose	Head	Visible
124	0.0151453	MAMMAL	nose	Head	Visible
125	0.0325267	MAMMAL	nose	Head	Visible
126	0.0104643	MAMMAL	nose	Head	Visible
127	0.0268926	MAMMAL	nose	Head	Visible
128	0.0139604	MAMMAL	nose	Head	Visible
129	0.0320075	MAMMAL	nose	Head	Visible
130	0.0140539	MAMMAL	nose	Head	Visible
131	0.0332043	MAMMAL	nose	Head	Visible
132	0.0153256	MAMMAL	nose	Head	Visible
133	0.0318639	MAMMAL	nose	Head	Visible
134	0.0245115	MAMMAL	nose	Head	Visible
135	0.0393366	MAMMAL	nose	Head	Visible
136	0.0347407	MAMMAL	nose	Head	Invisible
137	0.00615192	MAMMAL	nose	Head	Visible
138	0.0118236	MAMMAL	nose	Head	Visible
139	0.0983891	MAMMAL	nose	Head	Invisible
140	0.0228185	MAMMAL	nose	Head	Visible
141	0.021982	MAMMAL	nose	Head	Invisible
142	0.00769099	MAMMAL	nose	Head	Visible
143	0.266778	MAMMAL	nose	Head	Visible
144	0.0536578	MAMMAL	nose	Head	Invisible
145	0.0172903	MAMMAL	nose	Head	Visible
146	0.0286824	MAMMAL	nose	Head	Visible
147	0.0747838	MAMMAL	nose	Head	Visible
148	0.055457	MAMMAL	nose	Head	Visible
149	0.0177438	MAMMAL	nose	Head	Visible
150	0.0124081	MAMMAL	nose	Head	Visible
151	0.0455217	MAMMAL	nose	Head	Invisible
152	0.240087	MAMMAL	nose	Head	Invisible
153	0.0375052	MAMMAL	nose	Head	Visible
154	0.0152037	MAMMAL	nose	Head	Visible
155	0.14994	MAMMAL	nose	Head	Invisible
156	0.0527545	MAMMAL	nose	Head	Visible
157	0.199528	MAMMAL	nose	Head	Invisible
158	0.0177774	MAMMAL	nose	Head	Visible
159	0.0970542	MAMMAL	nose	Head	Invisible
160	0.0238082	MAMMAL	nose	Head	Visible
161	0.0803107	MAMMAL	nose	Head	Invisible
162	0.0128509	MAMMAL	nose	Head	Visible
163	0.21577	MAMMAL	nose	Head	Invisible
164	0.0209034	MAMMAL	nose	Head	Visible
165	0.0254919	MAMMAL	nose	Head	Visible
166	0.00522357	MAMMAL	nose	Head	Visible
167	0.220318	MAMMAL	nose	Head	Invisible
168	0.0618628	MAMMAL	nose	Head	Invisible
169	0.0283089	MAMMAL	nose	Head	Visible
170	0.0148838	MAMMAL	nose	Head	Visible
171	0.193161	MAMMAL	nose	Head	Invisible
172	0.0759594	MAMMAL	nose	Head	Visible
173	0.0248354	MAMMAL	nose	Head	Visible
174	0.0231767	MAMMAL	nose	Head	Visible
175	0.255973	MAMMAL	nose	Head	Invisible
176	0.0417563	MAMMAL	nose	Head	Invisible
177	0.0333757	MAMMAL	nose	Head	Visible
178	0.0238632	MAMMAL	nose	Head	Visible
179	0.133136	MAMMAL	nose	Head	Invisible
180	0.0284731	MAMMAL	nose	Head	Visible
181	0.038212	MAMMAL	nose	Head	Visible
182	0.0265089	MAMMAL	nose	Head	Visible
183	0.117515	MAMMAL	nose	Head	Invisible
184	0.046801	MAMMAL	nose	Head	Visible
185	0.0298668	MAMMAL	nose	Head	Visible
186	0.0243907	MAMMAL	nose	Head	Invisible
187	0.150114	MAMMAL	nose	Head	Invisible
188	0.0355255	MAMMAL	nose	Head	Visible
189	0.0287065	MAMMAL	nose	Head	Visible
190	0.0295385	MAMMAL	nose	Head	Invisible
191	0.138528	MAMMAL	nose	Head	Invisible
192	0.0147835	MAMMAL	nose	Head	Visible
193	0.0182151	MAMMAL	nose	Head	Visible
194	0.0386099	MAMMAL	nose	Head	Invisible
195	0.104544	MAMMAL	nose	Head	Invisible
196	0.0185766	MAMMAL	nose	Head	Visible
197	0.024323	MAMMAL	nose	Head	Visible
198	0.00812893	MAMMAL	nose	Head	Visible
199	0.117926	MAMMAL	nose	Head	Invisible
200	0.0212322	MAMMAL	nose	Head	Visible
201	0.00816715	MAMMAL	nose	Head	Visible
202	0.0178862	MAMMAL	nose	Head	Visible
203	0.044999	MAMMAL	nose	Head	Visible
204	0.196795	MAMMAL	nose	Head	Visible
205	0.0362174	MAMMAL	nose	Head	Visible
206	0.0212695	MAMMAL	nose	Head	Visible
207	0.0381661	MAMMAL	nose	Head	Visible
208	0.0190856	MAMMAL	nose	Head	Visible
209	0.0265901	MAMMAL	nose	Head	Visible
210	0.0223479	MAMMAL	nose	Head	Visible
211	0.0564457	MAMMAL	nose	Head	Visible
212	0.0185483	MAMMAL	nose	Head	Visible
213	0.0309275	MAMMAL	nose	Head	Visible
214	0.0252649	MAMMAL	nose	Head	Visible
215	0.119217	MAMMAL	nose	Head	Visible
216	0.0372299	MAMMAL	nose	Head	Visible
217	0.0247318	MAMMAL	nose	Head	Visible
218	0.02604	MAMMAL	nose	Head	Visible
219	0.0301553	MAMMAL	nose	Head	Visible
220	0.0145592	MAMMAL	nose	Head	Visible
221	0.0219167	MAMMAL	nose	Head	Visible
222	0.0144022	MAMMAL	nose	Head	Visible
223	0.0267809	MAMMAL	nose	Head	Visible
224	0.0846632	MAMMAL	nose	Head	Visible
225	0.0453063	MAMMAL	nose	Head	Visible
226	0.0172476	MAMMAL	nose	Head	Visible
227	0.0130449	MAMMAL	nose	Head	Visible
228	0.0151244	MAMMAL	nose	Head	Visible
229	0.0122505	MAMMAL	nose	Head	Visible
230	0.0176016	MAMMAL	nose	Head	Visible
231	0.0174087	MAMMAL	nose	Head	Visible
232	0.0479604	MAMMAL	nose	Head	Visible
233	0.0283283	MAMMAL	nose	Head	Visible
234	0.00844928	MAMMAL	nose	Head	Visible
235	0.107605	MAMMAL	nose	Head	Visible
236	0.0385965	MAMMAL	nose	Head	Invisible
237	0.0443267	MAMMAL	nose	Head	Visible
238	0.00374533	MAMMAL	nose	Head	Visible
239	0.0429777	MAMMAL	nose	Head	Visible
240	0.142159	MAMMAL	nose	Head	Invisible
241	0.01863	MAMMAL	nose	Head	Visible
242	0.0134422	MAMMAL	nose	Head	Visible
243	0.203446	MAMMAL	nose	Head	Invisible
244	0.015569	MAMMAL	nose	Head	Visible
245	0.0177169	MAMMAL	nose	Head	Visible
246	0.0277147	MAMMAL	nose	Head	Visible
247	0.223046	MAMMAL	nose	Head	Invisible
248	0.0115601	MAMMAL	nose	Head	Visible
249	0.022853	MAMMAL	nose	Head	Visible
250	0.0190029	MAMMAL	nose	Head	Visible
251	0.161893	MAMMAL	nose	Head	Invisible
252	0.0108427	MAMMAL	nose	Head	Visible
253	0.0107328	MAMMAL	nose	Head	Visible
254	0.0181512	MAMMAL	nose	Head	Visible
255	0.107451	MAMMAL	nose	Head	Visible
256	0.00855239	MAMMAL	nose	Head	Visible
257	0.0216549	MAMMAL	nose	Head	Visible
258	0.0409604	MAMMAL	nose	Head	Visible
259	0.16882	MAMMAL	nose	Head	Visible
260	0.0963895	MAMMAL	nose	Head	Visible
261	0.0269671	MAMMAL	nose	Head	Visible
262	0.0153414	MAMMAL	nose	Head	Visible
263	0.110633	MAMMAL	nose	Head	Visible
264	0.0167213	MAMMAL	nose	Head	Visible
265	0.00792135	MAMMAL	nose	Head	Visible
266	0.0150934	MAMMAL	nose	Head	Visible
267	0.118037	MAMMAL	nose	Head	Visible
268	0.0306686	MAMMAL	nose	Head	Visible
269	0.0375193	MAMMAL	nose	Head	Visible
270	0.0141308	MAMMAL	nose	Head	Visible
271	0.109565	MAMMAL	nose	Head	Visible
272	0.0575416	MAMMAL	nose	Head	Visible
273	0.0248046	MAMMAL	nose	Head	Visible
274	0.0161837	MAMMAL	nose	Head	Visible
275	0.0372026	MAMMAL	nose	Head	Visible
276	0.0152745	MAMMAL	nose	Head	Visible
277	0.0358413	MAMMAL	nose	Head	Visible
278	0.0165885	MAMMAL	nose	Head	Visible
279	0.0206677	MAMMAL	nose	Head	Visible
280	0.0160552	MAMMAL	l_eye	Head	Visible
281	0.00878844	MAMMAL	l_eye	Head	Invisible
282	0.0223794	MAMMAL	l_eye	Head	Visible
283	0.154258	MAMMAL	l_eye	Head	Invisible
284	0.0282604	MAMMAL	l_eye	Head	Visible
285	0.0313016	MAMMAL	l_eye	Head	Visible
286	0.0159113	MAMMAL	l_eye	Head	Visible
287	0.187878	MAMMAL	l_eye	Head	Invisible
288	0.0179799	MAMMAL	l_eye	Head	Visible
289	0.0128671	MAMMAL	l_eye	Head	Visible
290	0.017147	MAMMAL	l_eye	Head	Visible
291	0.148403	MAMMAL	l_eye	Head	Invisible
292	0.0141448	MAMMAL	l_eye	Head	Visible
293	0.0167892	MAMMAL	l_eye	Head	Invisible
294	0.0211999	MAMMAL	l_eye	Head	Visible
295	0.108746	MAMMAL	l_eye	Head	Invisible
296	0.0517231	MAMMAL	l_eye	Head	Invisible
297	0.0150408	MAMMAL	l_eye	Head	Invisible
298	0.0590438	MAMMAL	l_eye	Head	Visible
299	0.0970274	MAMMAL	l_eye	Head	Invisible
300	0.0149319	MAMMAL	l_eye	Head	Invisible
301	0.0297591	MAMMAL	l_eye	Head	Visible
302	0.0264995	MAMMAL	l_eye	Head	Visible
303	0.0609279	MAMMAL	l_eye	Head	Invisible
304	0.0569322	MAMMAL	l_eye	Head	Invisible
305	0.0395314	MAMMAL	l_eye	Head	Visible
306	0.0192138	MAMMAL	l_eye	Head	Visible
307	0.0306331	MAMMAL	l_eye	Head	Visible
308	0.046774	MAMMAL	l_eye	Head	Invisible
309	0.0116389	MAMMAL	l_eye	Head	Invisible
310	0.00723341	MAMMAL	l_eye	Head	Invisible
311	0.0106095	MAMMAL	l_eye	Head	Visible
312	0.0563611	MAMMAL	l_eye	Head	Visible
313	0.0109764	MAMMAL	l_eye	Head	Invisible
314	0.0449071	MAMMAL	l_eye	Head	Invisible
315	0.0287474	MAMMAL	l_eye	Head	Visible
316	0.0112757	MAMMAL	l_eye	Head	Visible
317	0.0191649	MAMMAL	l_eye	Head	Visible
318	0.0430486	MAMMAL	l_eye	Head	Invisible
319	0.0319301	MAMMAL	l_eye	Head	Visible
320	0.00655204	MAMMAL	l_eye	Head	Visible
321	0.0211882	MAMMAL	l_eye	Head	Visible
322	0.0191558	MAMMAL	l_eye	Head	Visible
323	0.0311398	MAMMAL	l_eye	Head	Invisible
324	0.045898	MAMMAL	l_eye	Head	Visible
325	0.00676986	MAMMAL	l_eye	Head	Visible
326	0.0208125	MAMMAL	l_eye	Head	Visible
327	0.0393483	MAMMAL	l_eye	Head	Invisible
328	0.031658	MAMMAL	l_eye	Head	Visible
329	0.0124396	MAMMAL	l_eye	Head	Visible
330	0.0208708	MAMMAL	l_eye	Head	Visible
331	0.121864	MAMMAL	l_eye	Head	Visible
332	0.0152757	MAMMAL	l_eye	Head	Visible
333	0.0158187	MAMMAL	l_eye	Head	Visible
334	0.0252681	MAMMAL	l_eye	Head	Visible
335	0.0364564	MAMMAL	l_eye	Head	Visible
336	0.0162457	MAMMAL	l_eye	Head	Visible
337	0.0182996	MAMMAL	l_eye	Head	Visible
338	0.0166209	MAMMAL	l_eye	Head	Invisible
339	0.0169924	MAMMAL	l_eye	Head	Invisible
340	0.0238847	MAMMAL	l_eye	Head	Visible
341	0.0286286	MAMMAL	l_eye	Head	Visible
342	0.0251538	MAMMAL	l_eye	Head	Visible
343	0.00326735	MAMMAL	l_eye	Head	Invisible
344	0.0151965	MAMMAL	l_eye	Head	Visible
345	0.0219149	MAMMAL	l_eye	Head	Visible
346	0.0145174	MAMMAL	l_eye	Head	Invisible
347	0.0103638	MAMMAL	l_eye	Head	Invisible
348	0.0223351	MAMMAL	l_eye	Head	Visible
349	0.0295705	MAMMAL	l_eye	Head	Visible
350	0.0103929	MAMMAL	l_eye	Head	Invisible
351	0.0117108	MAMMAL	l_eye	Head	Invisible
352	0.0158741	MAMMAL	l_eye	Head	Visible
353	0.0130664	MAMMAL	l_eye	Head	Visible
354	0.0829934	MAMMAL	l_eye	Head	Invisible
355	0.0313437	MAMMAL	l_eye	Head	Visible
356	0.0234036	MAMMAL	l_eye	Head	Visible
357	0.017629	MAMMAL	l_eye	Head	Visible
358	0.0120097	MAMMAL	l_eye	Head	Invisible
359	0.0176565	MAMMAL	l_eye	Head	Invisible
360	0.0304921	MAMMAL	l_eye	Head	Visible
361	0.0187121	MAMMAL	l_eye	Head	Invisible
362	0.0128605	MAMMAL	l_eye	Head	Invisible
363	0.0194421	MAMMAL	l_eye	Head	Visible
364	0.0176943	MAMMAL	l_eye	Head	Visible
365	0.00749532	MAMMAL	l_eye	Head	Invisible
366	0.0176501	MAMMAL	l_eye	Head	Invisible
367	0.00323405	MAMMAL	l_eye	Head	Invisible
368	0.025617	MAMMAL	l_eye	Head	Visible
369	0.0171441	MAMMAL	l_eye	Head	Visible
370	0.0213923	MAMMAL	l_eye	Head	Invisible
371	0.0347246	MAMMAL	l_eye	Head	Visible
372	0.025886	MAMMAL	l_eye	Head	Visible
373	0.0223634	MAMMAL	l_eye	Head	Visible
374	0.0278285	MAMMAL	l_eye	Head	Visible
375	0.0714277	MAMMAL	l_eye	Head	Visible
376	0.0130164	MAMMAL	l_eye	Head	Invisible
377	0.0158015	MAMMAL	l_eye	Head	Visible
378	0.0363488	MAMMAL	l_eye	Head	Visible
379	0.0184131	MAMMAL	l_eye	Head	Visible
380	0.0460479	MAMMAL	l_eye	Head	Visible
381	0.0262632	MAMMAL	l_eye	Head	Invisible
382	0.0146425	MAMMAL	l_eye	Head	Invisible
383	0.0239066	MAMMAL	l_eye	Head	Invisible
384	0.0466685	MAMMAL	l_eye	Head	Invisible
385	0.00606513	MAMMAL	l_eye	Head	Invisible
386	0.014493	MAMMAL	l_eye	Head	Visible
387	0.0141808	MAMMAL	l_eye	Head	Visible
388	0.0650618	MAMMAL	l_eye	Head	Invisible
389	0.025275	MAMMAL	l_eye	Head	Invisible
390	0.0228447	MAMMAL	l_eye	Head	Visible
391	0.0102342	MAMMAL	l_eye	Head	Visible
392	0.0524431	MAMMAL	l_eye	Head	Invisible
393	0.0244386	MAMMAL	l_eye	Head	Invisible
394	0.0223558	MAMMAL	l_eye	Head	Visible
395	0.00949213	MAMMAL	l_eye	Head	Invisible
396	0.0268269	MAMMAL	l_eye	Head	Visible
397	0.0139511	MAMMAL	l_eye	Head	Invisible
398	0.0180347	MAMMAL	l_eye	Head	Visible
399	0.013777	MAMMAL	l_eye	Head	Invisible
400	0.0366654	MAMMAL	l_eye	Head	Visible
401	0.059545	MAMMAL	l_eye	Head	Invisible
402	0.0174117	MAMMAL	l_eye	Head	Visible
403	0.00785512	MAMMAL	l_eye	Head	Invisible
404	0.00546094	MAMMAL	l_eye	Head	Invisible
405	0.0178067	MAMMAL	l_eye	Head	Invisible
406	0.0116177	MAMMAL	l_eye	Head	Visible
407	0.0048514	MAMMAL	l_eye	Head	Invisible
408	0.012555	MAMMAL	l_eye	Head	Invisible
409	0.00884074	MAMMAL	l_eye	Head	Invisible
410	0.0131399	MAMMAL	l_eye	Head	Visible
411	0.0348139	MAMMAL	l_eye	Head	Visible
412	0.0375248	MAMMAL	l_eye	Head	Visible
413	0.0085511	MAMMAL	l_eye	Head	Invisible
414	0.0327335	MAMMAL	l_eye	Head	Visible
415	0.0163587	MAMMAL	l_eye	Head	Visible
416	0.0136465	MAMMAL	l_eye	Head	Invisible
417	0.0112948	MAMMAL	l_eye	Head	Invisible
418	0.0135028	MAMMAL	l_eye	Head	Visible
419	0.0492191	MAMMAL	l_eye	Head	Invisible
420	0.0181587	MAMMAL	l_eye	Head	Visible
421	0.00867085	MAMMAL	l_eye	Head	Invisible
422	0.0224417	MAMMAL	l_eye	Head	Visible
423	0.0257829	MAMMAL	l_eye	Head	Invisible
424	0.00964998	MAMMAL	l_eye	Head	Invisible
425	0.0411057	MAMMAL	l_eye	Head	Invisible
426	0.0153477	MAMMAL	l_eye	Head	Visible
427	0.0409628	MAMMAL	l_eye	Head	Invisible
428	0.0277766	MAMMAL	l_eye	Head	Invisible
429	0.0426364	MAMMAL	l_eye	Head	Invisible
430	0.00409971	MAMMAL	l_eye	Head	Visible
431	0.0393709	MAMMAL	l_eye	Head	Invisible
432	0.134704	MAMMAL	l_eye	Head	Invisible
433	0.014865	MAMMAL	l_eye	Head	Invisible
434	0.00346525	MAMMAL	l_eye	Head	Invisible
435	0.0996594	MAMMAL	l_eye	Head	Invisible
436	0.0602473	MAMMAL	l_eye	Head	Visible
437	0.0844438	MAMMAL	l_eye	Head	Invisible
438	0.0215147	MAMMAL	l_eye	Head	Invisible
439	0.0534955	MAMMAL	l_eye	Head	Invisible
440	0.0174259	MAMMAL	l_eye	Head	Visible
441	0.0248201	MAMMAL	l_eye	Head	Invisible
442	0.00853958	MAMMAL	l_eye	Head	Invisible
443	0.134188	MAMMAL	l_eye	Head	Invisible
444	0.0112866	MAMMAL	l_eye	Head	Invisible
445	0.0104635	MAMMAL	l_eye	Head	Invisible
446	0.0161079	MAMMAL	l_eye	Head	Visible
447	0.144259	MAMMAL	l_eye	Head	Invisible
448	0.0230904	MAMMAL	l_eye	Head	Invisible
449	0.00981086	MAMMAL	l_eye	Head	Invisible
450	0.0173538	MAMMAL	l_eye	Head	Invisible
451	0.121226	MAMMAL	l_eye	Head	Invisible
452	0.0325269	MAMMAL	l_eye	Head	Invisible
453	0.00462337	MAMMAL	l_eye	Head	Invisible
454	0.0107269	MAMMAL	l_eye	Head	Invisible
455	0.164582	MAMMAL	l_eye	Head	Invisible
456	0.0245778	MAMMAL	l_eye	Head	Invisible
457	0.0151788	MAMMAL	l_eye	Head	Invisible
458	0.0254831	MAMMAL	l_eye	Head	Invisible
459	0.0667375	MAMMAL	l_eye	Head	Invisible
460	0.00935898	MAMMAL	l_eye	Head	Invisible
461	0.0159893	MAMMAL	l_eye	Head	Invisible
462	0.0195732	MAMMAL	l_eye	Head	Invisible
463	0.0723443	MAMMAL	l_eye	Head	Invisible
464	0.0180207	MAMMAL	l_eye	Head	Invisible
465	0.0276914	MAMMAL	l_eye	Head	Invisible
466	0.0221974	MAMMAL	l_eye	Head	Invisible
467	0.108519	MAMMAL	l_eye	Head	Invisible
468	0.0344015	MAMMAL	l_eye	Head	Visible
469	0.00779703	MAMMAL	l_eye	Head	Invisible
470	0.020232	MAMMAL	l_eye	Head	Invisible
471	0.0710062	MAMMAL	l_eye	Head	Invisible
472	0.021341	MAMMAL	l_eye	Head	Visible
473	0.0113182	MAMMAL	l_eye	Head	Invisible
474	0.0228456	MAMMAL	l_eye	Head	Invisible
475	0.0493389	MAMMAL	l_eye	Head	Invisible
476	0.0221056	MAMMAL	l_eye	Head	Visible
477	0.0156688	MAMMAL	l_eye	Head	Visible
478	0.0147418	MAMMAL	l_eye	Head	Visible
479	0.0744602	MAMMAL	l_eye	Head	Invisible
480	0.0183878	MAMMAL	l_eye	Head	Visible
481	0.014261	MAMMAL	l_eye	Head	Visible
482	0.0175399	MAMMAL	l_eye	Head	Visible
483	0.0160776	MAMMAL	l_eye	Head	Visible
484	0.0317127	MAMMAL	l_eye	Head	Invisible
485	0.0131546	MAMMAL	l_eye	Head	Invisible
486	0.00513477	MAMMAL	l_eye	Head	Visible
487	0.0151976	MAMMAL	l_eye	Head	Invisible
488	0.0110138	MAMMAL	l_eye	Head	Invisible
489	0.0121974	MAMMAL	l_eye	Head	Invisible
490	0.00591401	MAMMAL	l_eye	Head	Invisible
491	0.0198246	MAMMAL	l_eye	Head	Invisible
492	0.01256	MAMMAL	l_eye	Head	Invisible
493	0.0450753	MAMMAL	l_eye	Head	Visible
494	0.0134346	MAMMAL	l_eye	Head	Visible
495	0.0815058	MAMMAL	l_eye	Head	Invisible
496	0.009373	MAMMAL	l_eye	Head	Invisible
497	0.012642	MAMMAL	l_eye	Head	Visible
498	0.0127281	MAMMAL	l_eye	Head	Visible
499	0.014086	MAMMAL	l_eye	Head	Invisible
500	0.0154429	MAMMAL	l_eye	Head	Visible
501	0.015385	MAMMAL	l_eye	Head	Visible
502	0.0112487	MAMMAL	l_eye	Head	Invisible
503	0.0136726	MAMMAL	l_eye	Head	Visible
504	0.0506929	MAMMAL	l_eye	Head	Visible
505	0.0192898	MAMMAL	l_eye	Head	Invisible
506	0.00844355	MAMMAL	l_eye	Head	Invisible
507	0.0123592	MAMMAL	l_eye	Head	Invisible
508	0.0174632	MAMMAL	l_eye	Head	Visible
509	0.0092111	MAMMAL	l_eye	Head	Visible
510	0.0079695	MAMMAL	l_eye	Head	Invisible
511	0.0155877	MAMMAL	l_eye	Head	Invisible
512	0.0427124	MAMMAL	l_eye	Head	Visible
513	0.0170168	MAMMAL	l_eye	Head	Visible
514	0.014457	MAMMAL	l_eye	Head	Visible
515	0.0520207	MAMMAL	l_eye	Head	Visible
516	0.0299106	MAMMAL	l_eye	Head	Invisible
517	0.0138619	MAMMAL	l_eye	Head	Visible
518	0.0134053	MAMMAL	l_eye	Head	Visible
519	0.0174305	MAMMAL	l_eye	Head	Invisible
520	0.0492547	MAMMAL	l_eye	Head	Invisible
521	0.0323407	MAMMAL	l_eye	Head	Visible
522	0.00953244	MAMMAL	l_eye	Head	Visible
523	0.095642	MAMMAL	l_eye	Head	Invisible
524	0.0168	MAMMAL	l_eye	Head	Visible
525	0.00794881	MAMMAL	l_eye	Head	Invisible
526	0.0202356	MAMMAL	l_eye	Head	Visible
527	0.112521	MAMMAL	l_eye	Head	Invisible
528	0.015509	MAMMAL	l_eye	Head	Visible
529	0.00872163	MAMMAL	l_eye	Head	Visible
530	0.00832233	MAMMAL	l_eye	Head	Invisible
531	0.0759169	MAMMAL	l_eye	Head	Invisible
532	0.0135001	MAMMAL	l_eye	Head	Visible
533	0.0232643	MAMMAL	l_eye	Head	Visible
534	0.0108269	MAMMAL	l_eye	Head	Visible
535	0.0367827	MAMMAL	l_eye	Head	Invisible
536	0.0112683	MAMMAL	l_eye	Head	Visible
537	0.0334479	MAMMAL	l_eye	Head	Visible
538	0.0331936	MAMMAL	l_eye	Head	Visible
539	0.0988147	MAMMAL	l_eye	Head	Invisible
540	0.0297912	MAMMAL	l_eye	Head	Invisible
541	0.121532	MAMMAL	l_eye	Head	Invisible
542	0.0130738	MAMMAL	l_eye	Head	Invisible
543	0.0456424	MAMMAL	l_eye	Head	Invisible
544	0.017299	MAMMAL	l_eye	Head	Visible
545	0.00512027	MAMMAL	l_eye	Head	Invisible
546	0.00765332	MAMMAL	l_eye	Head	Invisible
547	0.0907458	MAMMAL	l_eye	Head	Visible
548	0.00444225	MAMMAL	l_eye	Head	Invisible
549	0.0228425	MAMMAL	l_eye	Head	Invisible
550	0.00692855	MAMMAL	l_eye	Head	Invisible
551	0.0914085	MAMMAL	l_eye	Head	Visible
552	0.0571578	MAMMAL	l_eye	Head	Visible
553	0.0252854	MAMMAL	l_eye	Head	Invisible
554	0.0373177	MAMMAL	l_eye	Head	Visible
555	0.0233185	MAMMAL	l_eye	Head	Visible
556	0.00448017	MAMMAL	l_eye	Head	Visible
557	0.014074	MAMMAL	l_eye	Head	Invisible
558	0.0323767	MAMMAL	l_eye	Head	Visible
559	0.0216652	MAMMAL	l_eye	Head	Visible
560	0.0142235	MAMMAL	r_eye	Head	Visible
561	0.0392555	MAMMAL	r_eye	Head	Visible
562	0.0340739	MAMMAL	r_eye	Head	Visible
563	0.15061	MAMMAL	r_eye	Head	Invisible
564	0.00556245	MAMMAL	r_eye	Head	Visible
565	0.0140299	MAMMAL	r_eye	Head	Visible
566	0.0184095	MAMMAL	r_eye	Head	Visible
567	0.175374	MAMMAL	r_eye	Head	Invisible
568	0.017999	MAMMAL	r_eye	Head	Visible
569	0.0196315	MAMMAL	r_eye	Head	Visible
570	0.0168811	MAMMAL	r_eye	Head	Visible
571	0.109311	MAMMAL	r_eye	Head	Invisible
572	0.0172327	MAMMAL	r_eye	Head	Visible
573	0.0260645	MAMMAL	r_eye	Head	Visible
574	0.0208863	MAMMAL	r_eye	Head	Visible
575	0.114924	MAMMAL	r_eye	Head	Invisible
576	0.0434357	MAMMAL	r_eye	Head	Invisible
577	0.022804	MAMMAL	r_eye	Head	Visible
578	0.0316822	MAMMAL	r_eye	Head	Visible
579	0.090769	MAMMAL	r_eye	Head	Invisible
580	0.0236114	MAMMAL	r_eye	Head	Visible
581	0.0163971	MAMMAL	r_eye	Head	Visible
582	0.0211723	MAMMAL	r_eye	Head	Visible
583	0.0571014	MAMMAL	r_eye	Head	Invisible
584	0.0373017	MAMMAL	r_eye	Head	Invisible
585	0.0231377	MAMMAL	r_eye	Head	Visible
586	0.0215276	MAMMAL	r_eye	Head	Visible
587	0.0145781	MAMMAL	r_eye	Head	Visible
588	0.0367194	MAMMAL	r_eye	Head	Invisible
589	0.0240659	MAMMAL	r_eye	Head	Visible
590	0.0269584	MAMMAL	r_eye	Head	Visible
591	0.0130279	MAMMAL	r_eye	Head	Visible
592	0.0276445	MAMMAL	r_eye	Head	Invisible
593	0.0163054	MAMMAL	r_eye	Head	Visible
594	0.082676	MAMMAL	r_eye	Head	Invisible
595	0.0192472	MAMMAL	r_eye	Head	Visible
596	0.012014	MAMMAL	r_eye	Head	Visible
597	0.0224734	MAMMAL	r_eye	Head	Visible
598	0.0390971	MAMMAL	r_eye	Head	Invisible
599	0.0203223	MAMMAL	r_eye	Head	Visible
600	0.00632468	MAMMAL	r_eye	Head	Visible
601	0.0373486	MAMMAL	r_eye	Head	Visible
602	0.0139779	MAMMAL	r_eye	Head	Visible
603	0.0735575	MAMMAL	r_eye	Head	Visible
604	0.0130885	MAMMAL	r_eye	Head	Invisible
605	0.0188677	MAMMAL	r_eye	Head	Visible
606	0.0225857	MAMMAL	r_eye	Head	Visible
607	0.0168521	MAMMAL	r_eye	Head	Visible
608	0.02494	MAMMAL	r_eye	Head	Visible
609	0.0206784	MAMMAL	r_eye	Head	Visible
610	0.0218181	MAMMAL	r_eye	Head	Visible
611	0.0348996	MAMMAL	r_eye	Head	Visible
612	0.0294183	MAMMAL	r_eye	Head	Visible
613	0.0216879	MAMMAL	r_eye	Head	Visible
614	0.00958179	MAMMAL	r_eye	Head	Visible
615	0.0156478	MAMMAL	r_eye	Head	Visible
616	0.0174129	MAMMAL	r_eye	Head	Visible
617	0.00585033	MAMMAL	r_eye	Head	Visible
618	0.0317034	MAMMAL	r_eye	Head	Visible
619	0.0224862	MAMMAL	r_eye	Head	Visible
620	0.0333852	MAMMAL	r_eye	Head	Invisible
621	0.0240913	MAMMAL	r_eye	Head	Visible
622	0.0263571	MAMMAL	r_eye	Head	Visible
623	0.0164634	MAMMAL	r_eye	Head	Visible
624	0.020848	MAMMAL	r_eye	Head	Visible
625	0.0275221	MAMMAL	r_eye	Head	Visible
626	0.0263357	MAMMAL	r_eye	Head	Visible
627	0.0252788	MAMMAL	r_eye	Head	Visible
628	0.0223723	MAMMAL	r_eye	Head	Visible
629	0.282355	MAMMAL	r_eye	Head	Visible
630	0.0247372	MAMMAL	r_eye	Head	Visible
631	0.0370897	MAMMAL	r_eye	Head	Visible
632	0.0121835	MAMMAL	r_eye	Head	Visible
633	0.0190486	MAMMAL	r_eye	Head	Visible
634	0.0268245	MAMMAL	r_eye	Head	Visible
635	0.0267602	MAMMAL	r_eye	Head	Visible
636	0.0117577	MAMMAL	r_eye	Head	Visible
637	0.0267581	MAMMAL	r_eye	Head	Visible
638	0.0169745	MAMMAL	r_eye	Head	Visible
639	0.0144426	MAMMAL	r_eye	Head	Visible
640	0.0234643	MAMMAL	r_eye	Head	Invisible
641	0.0254056	MAMMAL	r_eye	Head	Visible
642	0.0128601	MAMMAL	r_eye	Head	Visible
643	0.0312797	MAMMAL	r_eye	Head	Visible
644	0.0100112	MAMMAL	r_eye	Head	Visible
645	0.0206588	MAMMAL	r_eye	Head	Visible
646	0.0117995	MAMMAL	r_eye	Head	Invisible
647	0.0207793	MAMMAL	r_eye	Head	Visible
648	0.0157424	MAMMAL	r_eye	Head	Visible
649	0.0273028	MAMMAL	r_eye	Head	Visible
650	0.0142564	MAMMAL	r_eye	Head	Visible
651	0.0296363	MAMMAL	r_eye	Head	Visible
652	0.0164686	MAMMAL	r_eye	Head	Visible
653	0.0229285	MAMMAL	r_eye	Head	Visible
654	0.0238756	MAMMAL	r_eye	Head	Visible
655	0.0406064	MAMMAL	r_eye	Head	Invisible
656	0.0117159	MAMMAL	r_eye	Head	Invisible
657	0.0280403	MAMMAL	r_eye	Head	Visible
658	0.0213639	MAMMAL	r_eye	Head	Visible
659	0.0247788	MAMMAL	r_eye	Head	Invisible
660	0.0223522	MAMMAL	r_eye	Head	Invisible
661	0.0295528	MAMMAL	r_eye	Head	Visible
662	0.0297144	MAMMAL	r_eye	Head	Invisible
663	0.0499446	MAMMAL	r_eye	Head	Visible
664	0.0370516	MAMMAL	r_eye	Head	Invisible
665	0.0244546	MAMMAL	r_eye	Head	Invisible
666	0.00629861	MAMMAL	r_eye	Head	Invisible
667	0.0313581	MAMMAL	r_eye	Head	Visible
668	0.0608421	MAMMAL	r_eye	Head	Invisible
669	0.0334403	MAMMAL	r_eye	Head	Visible
670	0.0275424	MAMMAL	r_eye	Head	Visible
671	0.0210335	MAMMAL	r_eye	Head	Visible
672	0.0671311	MAMMAL	r_eye	Head	Invisible
673	0.0196349	MAMMAL	r_eye	Head	Visible
674	0.0198891	MAMMAL	r_eye	Head	Visible
675	0.0199728	MAMMAL	r_eye	Head	Visible
676	0.0150838	MAMMAL	r_eye	Head	Invisible
677	0.018981	MAMMAL	r_eye	Head	Invisible
678	0.0235617	MAMMAL	r_eye	Head	Visible
679	0.0129938	MAMMAL	r_eye	Head	Invisible
680	0.00918479	MAMMAL	r_eye	Head	Invisible
681	0.0592321	MAMMAL	r_eye	Head	Invisible
682	0.0255785	MAMMAL	r_eye	Head	Visible
683	0.0204769	MAMMAL	r_eye	Head	Visible
684	0.00735789	MAMMAL	r_eye	Head	Invisible
685	0.0164252	MAMMAL	r_eye	Head	Visible
686	0.0279963	MAMMAL	r_eye	Head	Visible
687	0.0632992	MAMMAL	r_eye	Head	Visible
688	0.0137045	MAMMAL	r_eye	Head	Invisible
689	0.0131219	MAMMAL	r_eye	Head	Visible
690	0.0313419	MAMMAL	r_eye	Head	Visible
691	0.0260126	MAMMAL	r_eye	Head	Invisible
692	0.0177807	MAMMAL	r_eye	Head	Invisible
693	0.0196325	MAMMAL	r_eye	Head	Visible
694	0.0296926	MAMMAL	r_eye	Head	Visible
695	0.0257215	MAMMAL	r_eye	Head	Visible
696	0.0151588	MAMMAL	r_eye	Head	Invisible
697	0.0117038	MAMMAL	r_eye	Head	Invisible
698	0.0198989	MAMMAL	r_eye	Head	Visible
699	0.0699242	MAMMAL	r_eye	Head	Invisible
700	0.0151923	MAMMAL	r_eye	Head	Invisible
701	0.0245105	MAMMAL	r_eye	Head	Visible
702	0.0244301	MAMMAL	r_eye	Head	Visible
703	0.0517668	MAMMAL	r_eye	Head	Visible
704	0.0271381	MAMMAL	r_eye	Head	Invisible
705	0.0181679	MAMMAL	r_eye	Head	Visible
706	0.0144725	MAMMAL	r_eye	Head	Visible
707	0.0578565	MAMMAL	r_eye	Head	Visible
708	0.0321998	MAMMAL	r_eye	Head	Invisible
709	0.018911	MAMMAL	r_eye	Head	Visible
710	0.0271888	MAMMAL	r_eye	Head	Visible
711	0.0365035	MAMMAL	r_eye	Head	Invisible
712	0.124052	MAMMAL	r_eye	Head	Invisible
713	0.0407021	MAMMAL	r_eye	Head	Visible
714	0.0073666	MAMMAL	r_eye	Head	Visible
715	0.0861691	MAMMAL	r_eye	Head	Invisible
716	0.0238486	MAMMAL	r_eye	Head	Invisible
717	0.100017	MAMMAL	r_eye	Head	Invisible
718	0.015347	MAMMAL	r_eye	Head	Visible
719	0.0477066	MAMMAL	r_eye	Head	Invisible
720	0.00521144	MAMMAL	r_eye	Head	Invisible
721	0.0321153	MAMMAL	r_eye	Head	Invisible
722	0.029241	MAMMAL	r_eye	Head	Visible
723	0.143608	MAMMAL	r_eye	Head	Invisible
724	0.0149024	MAMMAL	r_eye	Head	Invisible
725	0.00832278	MAMMAL	r_eye	Head	Invisible
726	0.026383	MAMMAL	r_eye	Head	Visible
727	0.138822	MAMMAL	r_eye	Head	Invisible
728	0.0350237	MAMMAL	r_eye	Head	Invisible
729	0.0290542	MAMMAL	r_eye	Head	Visible
730	0.0297618	MAMMAL	r_eye	Head	Visible
731	0.132244	MAMMAL	r_eye	Head	Invisible
732	0.0288215	MAMMAL	r_eye	Head	Invisible
733	0.0174596	MAMMAL	r_eye	Head	Visible
734	0.0204105	MAMMAL	r_eye	Head	Visible
735	0.171002	MAMMAL	r_eye	Head	Invisible
736	0.007382	MAMMAL	r_eye	Head	Invisible
737	0.0237143	MAMMAL	r_eye	Head	Visible
738	0.0239442	MAMMAL	r_eye	Head	Visible
739	0.0820602	MAMMAL	r_eye	Head	Invisible
740	0.0171619	MAMMAL	r_eye	Head	Invisible
741	0.0351919	MAMMAL	r_eye	Head	Visible
742	0.0318765	MAMMAL	r_eye	Head	Visible
743	0.0750493	MAMMAL	r_eye	Head	Invisible
744	0.0181038	MAMMAL	r_eye	Head	Invisible
745	0.0394244	MAMMAL	r_eye	Head	Visible
746	0.0187793	MAMMAL	r_eye	Head	Visible
747	0.0911916	MAMMAL	r_eye	Head	Invisible
748	0.0419668	MAMMAL	r_eye	Head	Invisible
749	0.0204274	MAMMAL	r_eye	Head	Visible
750	0.0168526	MAMMAL	r_eye	Head	Visible
751	0.101321	MAMMAL	r_eye	Head	Invisible
752	0.00691245	MAMMAL	r_eye	Head	Invisible
753	0.0321566	MAMMAL	r_eye	Head	Visible
754	0.014112	MAMMAL	r_eye	Head	Visible
755	0.0803825	MAMMAL	r_eye	Head	Invisible
756	0.0275747	MAMMAL	r_eye	Head	Visible
757	0.0191676	MAMMAL	r_eye	Head	Visible
758	0.0173604	MAMMAL	r_eye	Head	Visible
759	0.0695227	MAMMAL	r_eye	Head	Invisible
760	0.0205175	MAMMAL	r_eye	Head	Visible
761	0.00718135	MAMMAL	r_eye	Head	Visible
762	0.0223193	MAMMAL	r_eye	Head	Visible
763	0.0163988	MAMMAL	r_eye	Head	Visible
764	0.0270832	MAMMAL	r_eye	Head	Visible
765	0.00772722	MAMMAL	r_eye	Head	Invisible
766	0.0221205	MAMMAL	r_eye	Head	Visible
767	0.0128391	MAMMAL	r_eye	Head	Visible
768	0.0212629	MAMMAL	r_eye	Head	Visible
769	0.00735562	MAMMAL	r_eye	Head	Invisible
770	0.0125188	MAMMAL	r_eye	Head	Visible
771	0.0148892	MAMMAL	r_eye	Head	Visible
772	0.0118276	MAMMAL	r_eye	Head	Invisible
773	0.0129697	MAMMAL	r_eye	Head	Invisible
774	0.0218483	MAMMAL	r_eye	Head	Visible
775	0.0208771	MAMMAL	r_eye	Head	Visible
776	0.00960359	MAMMAL	r_eye	Head	Invisible
777	0.00446007	MAMMAL	r_eye	Head	Invisible
778	0.0209506	MAMMAL	r_eye	Head	Visible
779	0.0232771	MAMMAL	r_eye	Head	Visible
780	0.0209727	MAMMAL	r_eye	Head	Visible
781	0.00786285	MAMMAL	r_eye	Head	Invisible
782	0.0153717	MAMMAL	r_eye	Head	Visible
783	0.0166729	MAMMAL	r_eye	Head	Visible
784	0.0194184	MAMMAL	r_eye	Head	Invisible
785	0.0425012	MAMMAL	r_eye	Head	Invisible
786	0.0165207	MAMMAL	r_eye	Head	Visible
787	0.0169453	MAMMAL	r_eye	Head	Visible
788	0.01037	MAMMAL	r_eye	Head	Invisible
789	0.0157154	MAMMAL	r_eye	Head	Invisible
790	0.0224994	MAMMAL	r_eye	Head	Visible
791	0.0757759	MAMMAL	r_eye	Head	Visible
792	0.0241992	MAMMAL	r_eye	Head	Visible
793	0.0128194	MAMMAL	r_eye	Head	Invisible
794	0.0160871	MAMMAL	r_eye	Head	Visible
795	0.0483411	MAMMAL	r_eye	Head	Visible
796	0.0430661	MAMMAL	r_eye	Head	Invisible
797	0.0258913	MAMMAL	r_eye	Head	Visible
798	0.0128063	MAMMAL	r_eye	Head	Visible
799	0.0234121	MAMMAL	r_eye	Head	Visible
800	0.0786292	MAMMAL	r_eye	Head	Invisible
801	0.0187133	MAMMAL	r_eye	Head	Visible
802	0.022473	MAMMAL	r_eye	Head	Visible
803	0.159172	MAMMAL	r_eye	Head	Invisible
804	0.00841116	MAMMAL	r_eye	Head	Invisible
805	0.00829335	MAMMAL	r_eye	Head	Invisible
806	0.0246196	MAMMAL	r_eye	Head	Visible
807	0.141823	MAMMAL	r_eye	Head	Invisible
808	0.00624043	MAMMAL	r_eye	Head	Invisible
809	0.0204194	MAMMAL	r_eye	Head	Visible
810	0.0174477	MAMMAL	r_eye	Head	Visible
811	0.0590604	MAMMAL	r_eye	Head	Invisible
812	0.016735	MAMMAL	r_eye	Head	Invisible
813	0.00973548	MAMMAL	r_eye	Head	Invisible
814	0.0256897	MAMMAL	r_eye	Head	Visible
815	0.0413966	MAMMAL	r_eye	Head	Invisible
816	0.008347	MAMMAL	r_eye	Head	Invisible
817	0.00440877	MAMMAL	r_eye	Head	Invisible
818	0.0128612	MAMMAL	r_eye	Head	Visible
819	0.0725258	MAMMAL	r_eye	Head	Invisible
820	0.0415912	MAMMAL	r_eye	Head	Invisible
821	0.113373	MAMMAL	r_eye	Head	Invisible
822	0.0307794	MAMMAL	r_eye	Head	Visible
823	0.0481416	MAMMAL	r_eye	Head	Invisible
824	0.0162195	MAMMAL	r_eye	Head	Visible
825	0.0063105	MAMMAL	r_eye	Head	Invisible
826	0.029409	MAMMAL	r_eye	Head	Visible
827	0.0708218	MAMMAL	r_eye	Head	Invisible
828	0.0112009	MAMMAL	r_eye	Head	Visible
829	0.0205018	MAMMAL	r_eye	Head	Visible
830	0.0267334	MAMMAL	r_eye	Head	Visible
831	0.0546505	MAMMAL	r_eye	Head	Invisible
832	0.0397839	MAMMAL	r_eye	Head	Invisible
833	0.0169253	MAMMAL	r_eye	Head	Visible
834	0.0294488	MAMMAL	r_eye	Head	Visible
835	0.0193133	MAMMAL	r_eye	Head	Invisible
836	0.0107034	MAMMAL	r_eye	Head	Invisible
837	0.0192769	MAMMAL	r_eye	Head	Visible
838	0.0254707	MAMMAL	r_eye	Head	Visible
839	0.0248813	MAMMAL	r_eye	Head	Visible
840	0.0222798	MAMMAL	l_ear	Head	Visible
841	0.0276075	MAMMAL	l_ear	Head	Visible
842	0.0476434	MAMMAL	l_ear	Head	Visible
843	0.142593	MAMMAL	l_ear	Head	Invisible
844	0.0171047	MAMMAL	l_ear	Head	Visible
845	0.0130397	MAMMAL	l_ear	Head	Visible
846	0.0224658	MAMMAL	l_ear	Head	Visible
847	0.138314	MAMMAL	l_ear	Head	Invisible
848	0.0252625	MAMMAL	l_ear	Head	Visible
849	0.0194073	MAMMAL	l_ear	Head	Visible
850	0.0204558	MAMMAL	l_ear	Head	Visible
851	0.119744	MAMMAL	l_ear	Head	Invisible
852	0.0215822	MAMMAL	l_ear	Head	Visible
853	0.0336146	MAMMAL	l_ear	Head	Visible
854	0.0183548	MAMMAL	l_ear	Head	Visible
855	0.0940766	MAMMAL	l_ear	Head	Invisible
856	0.0135215	MAMMAL	l_ear	Head	Visible
857	0.0224765	MAMMAL	l_ear	Head	Visible
858	0.0137408	MAMMAL	l_ear	Head	Visible
859	0.0683702	MAMMAL	l_ear	Head	Visible
860	0.00581027	MAMMAL	l_ear	Head	Visible
861	0.0161643	MAMMAL	l_ear	Head	Visible
862	0.0187418	MAMMAL	l_ear	Head	Visible
863	0.0434751	MAMMAL	l_ear	Head	Invisible
864	0.0735929	MAMMAL	l_ear	Head	Visible
865	0.0223324	MAMMAL	l_ear	Head	Visible
866	0.0145131	MAMMAL	l_ear	Head	Visible
867	0.0264827	MAMMAL	l_ear	Head	Visible
868	0.0443799	MAMMAL	l_ear	Head	Visible
869	0.0165868	MAMMAL	l_ear	Head	Visible
870	0.0147759	MAMMAL	l_ear	Head	Invisible
871	0.0235054	MAMMAL	l_ear	Head	Visible
872	0.0261264	MAMMAL	l_ear	Head	Visible
873	0.0265157	MAMMAL	l_ear	Head	Visible
874	0.0659934	MAMMAL	l_ear	Head	Invisible
875	0.0297558	MAMMAL	l_ear	Head	Visible
876	0.00962778	MAMMAL	l_ear	Head	Visible
877	0.0198397	MAMMAL	l_ear	Head	Visible
878	0.0202826	MAMMAL	l_ear	Head	Invisible
879	0.0254255	MAMMAL	l_ear	Head	Visible
880	0.0164775	MAMMAL	l_ear	Head	Visible
881	0.0312348	MAMMAL	l_ear	Head	Visible
882	0.00351567	MAMMAL	l_ear	Head	Visible
883	0.0347648	MAMMAL	l_ear	Head	Invisible
884	0.0166271	MAMMAL	l_ear	Head	Visible
885	0.0236684	MAMMAL	l_ear	Head	Visible
886	0.0144755	MAMMAL	l_ear	Head	Visible
887	0.0184504	MAMMAL	l_ear	Head	Visible
888	0.0074773	MAMMAL	l_ear	Head	Visible
889	0.0124313	MAMMAL	l_ear	Head	Visible
890	0.0286394	MAMMAL	l_ear	Head	Visible
891	0.0205014	MAMMAL	l_ear	Head	Visible
892	0.0204856	MAMMAL	l_ear	Head	Visible
893	0.00598979	MAMMAL	l_ear	Head	Visible
894	0.0509347	MAMMAL	l_ear	Head	Visible
895	0.0252175	MAMMAL	l_ear	Head	Visible
896	0.0359147	MAMMAL	l_ear	Head	Visible
897	0.030168	MAMMAL	l_ear	Head	Visible
898	0.0341437	MAMMAL	l_ear	Head	Invisible
899	0.016145	MAMMAL	l_ear	Head	Visible
900	0.0228485	MAMMAL	l_ear	Head	Visible
901	0.0157735	MAMMAL	l_ear	Head	Visible
902	0.0173253	MAMMAL	l_ear	Head	Invisible
903	0.0270711	MAMMAL	l_ear	Head	Visible
904	0.0218394	MAMMAL	l_ear	Head	Visible
905	0.0322755	MAMMAL	l_ear	Head	Visible
906	0.0190149	MAMMAL	l_ear	Head	Invisible
907	0.0152475	MAMMAL	l_ear	Head	Visible
908	0.0173952	MAMMAL	l_ear	Head	Visible
909	0.044974	MAMMAL	l_ear	Head	Visible
910	0.00812196	MAMMAL	l_ear	Head	Invisible
911	0.0217148	MAMMAL	l_ear	Head	Visible
912	0.0310743	MAMMAL	l_ear	Head	Visible
913	0.0189533	MAMMAL	l_ear	Head	Visible
914	0.085769	MAMMAL	l_ear	Head	Invisible
915	0.0207067	MAMMAL	l_ear	Head	Visible
916	0.0307012	MAMMAL	l_ear	Head	Visible
917	0.0260376	MAMMAL	l_ear	Head	Visible
918	0.0206077	MAMMAL	l_ear	Head	Invisible
919	0.0201637	MAMMAL	l_ear	Head	Visible
920	0.0360733	MAMMAL	l_ear	Head	Visible
921	0.0473709	MAMMAL	l_ear	Head	Invisible
922	0.0267912	MAMMAL	l_ear	Head	Invisible
923	0.017553	MAMMAL	l_ear	Head	Visible
924	0.0262111	MAMMAL	l_ear	Head	Visible
925	0.016954	MAMMAL	l_ear	Head	Visible
926	0.0452188	MAMMAL	l_ear	Head	Visible
927	0.00559304	MAMMAL	l_ear	Head	Visible
928	0.0298548	MAMMAL	l_ear	Head	Visible
929	0.0237736	MAMMAL	l_ear	Head	Invisible
930	0.0408556	MAMMAL	l_ear	Head	Visible
931	0.0181475	MAMMAL	l_ear	Head	Visible
932	0.031753	MAMMAL	l_ear	Head	Visible
933	0.019172	MAMMAL	l_ear	Head	Visible
934	0.0401968	MAMMAL	l_ear	Head	Visible
935	0.0361555	MAMMAL	l_ear	Head	Visible
936	0.0371857	MAMMAL	l_ear	Head	Visible
937	0.014158	MAMMAL	l_ear	Head	Visible
938	0.0180465	MAMMAL	l_ear	Head	Visible
939	0.0190894	MAMMAL	l_ear	Head	Visible
940	0.0441909	MAMMAL	l_ear	Head	Visible
941	0.0540607	MAMMAL	l_ear	Head	Visible
942	0.0178112	MAMMAL	l_ear	Head	Visible
943	0.0334328	MAMMAL	l_ear	Head	Visible
944	0.0456129	MAMMAL	l_ear	Head	Visible
945	0.0202369	MAMMAL	l_ear	Head	Invisible
946	0.0243943	MAMMAL	l_ear	Head	Visible
947	0.00825124	MAMMAL	l_ear	Head	Visible
948	0.0354764	MAMMAL	l_ear	Head	Visible
949	0.0374105	MAMMAL	l_ear	Head	Visible
950	0.0136761	MAMMAL	l_ear	Head	Visible
951	0.00899912	MAMMAL	l_ear	Head	Visible
952	0.0646914	MAMMAL	l_ear	Head	Visible
953	0.0243224	MAMMAL	l_ear	Head	Visible
954	0.021121	MAMMAL	l_ear	Head	Visible
955	0.0218956	MAMMAL	l_ear	Head	Visible
956	0.0406365	MAMMAL	l_ear	Head	Visible
957	0.0104321	MAMMAL	l_ear	Head	Visible
958	0.017441	MAMMAL	l_ear	Head	Visible
959	0.017566	MAMMAL	l_ear	Head	Visible
960	0.0351245	MAMMAL	l_ear	Head	Visible
961	0.039243	MAMMAL	l_ear	Head	Visible
962	0.0215831	MAMMAL	l_ear	Head	Visible
963	0.0173216	MAMMAL	l_ear	Head	Visible
964	0.0318543	MAMMAL	l_ear	Head	Visible
965	0.0207097	MAMMAL	l_ear	Head	Visible
966	0.0196912	MAMMAL	l_ear	Head	Visible
967	0.0141965	MAMMAL	l_ear	Head	Visible
968	0.0397818	MAMMAL	l_ear	Head	Visible
969	0.0126026	MAMMAL	l_ear	Head	Visible
970	0.0143885	MAMMAL	l_ear	Head	Visible
971	0.00794095	MAMMAL	l_ear	Head	Visible
972	0.0270339	MAMMAL	l_ear	Head	Visible
973	0.0115246	MAMMAL	l_ear	Head	Visible
974	0.0188019	MAMMAL	l_ear	Head	Visible
975	0.0110331	MAMMAL	l_ear	Head	Visible
976	0.0686814	MAMMAL	l_ear	Head	Visible
977	0.0182284	MAMMAL	l_ear	Head	Visible
978	0.027154	MAMMAL	l_ear	Head	Visible
979	0.0372649	MAMMAL	l_ear	Head	Visible
980	0.0189226	MAMMAL	l_ear	Head	Visible
981	0.0110687	MAMMAL	l_ear	Head	Visible
982	0.0149543	MAMMAL	l_ear	Head	Visible
983	0.0266901	MAMMAL	l_ear	Head	Invisible
984	0.0508974	MAMMAL	l_ear	Head	Visible
985	0.073663	MAMMAL	l_ear	Head	Invisible
986	0.0332731	MAMMAL	l_ear	Head	Visible
987	0.0306972	MAMMAL	l_ear	Head	Invisible
988	0.0512193	MAMMAL	l_ear	Head	Visible
989	0.0705148	MAMMAL	l_ear	Head	Invisible
990	0.0125969	MAMMAL	l_ear	Head	Visible
991	0.0340849	MAMMAL	l_ear	Head	Invisible
992	0.0926592	MAMMAL	l_ear	Head	Invisible
993	0.0349327	MAMMAL	l_ear	Head	Visible
994	0.0156186	MAMMAL	l_ear	Head	Visible
995	0.0957541	MAMMAL	l_ear	Head	Invisible
996	0.0886928	MAMMAL	l_ear	Head	Visible
997	0.0782764	MAMMAL	l_ear	Head	Invisible
998	0.037806	MAMMAL	l_ear	Head	Invisible
999	0.0511811	MAMMAL	l_ear	Head	Invisible
1000	0.0321436	MAMMAL	l_ear	Head	Visible
1001	0.0158158	MAMMAL	l_ear	Head	Visible
1002	0.0151438	MAMMAL	l_ear	Head	Invisible
1003	0.108068	MAMMAL	l_ear	Head	Invisible
1004	0.0386327	MAMMAL	l_ear	Head	Visible
1005	0.00912346	MAMMAL	l_ear	Head	Visible
1006	0.0182821	MAMMAL	l_ear	Head	Invisible
1007	0.125416	MAMMAL	l_ear	Head	Invisible
1008	0.0511081	MAMMAL	l_ear	Head	Visible
1009	0.0253488	MAMMAL	l_ear	Head	Visible
1010	0.0671628	MAMMAL	l_ear	Head	Visible
1011	0.0964904	MAMMAL	l_ear	Head	Invisible
1012	0.0404614	MAMMAL	l_ear	Head	Visible
1013	0.0160448	MAMMAL	l_ear	Head	Visible
1014	0.0129316	MAMMAL	l_ear	Head	Invisible
1015	0.13645	MAMMAL	l_ear	Head	Invisible
1016	0.0869129	MAMMAL	l_ear	Head	Visible
1017	0.0166881	MAMMAL	l_ear	Head	Visible
1018	0.0536775	MAMMAL	l_ear	Head	Visible
1019	0.0339808	MAMMAL	l_ear	Head	Invisible
1020	0.040706	MAMMAL	l_ear	Head	Visible
1021	0.0251726	MAMMAL	l_ear	Head	Visible
1022	0.0349351	MAMMAL	l_ear	Head	Visible
1023	0.0666378	MAMMAL	l_ear	Head	Invisible
1024	0.0352285	MAMMAL	l_ear	Head	Visible
1025	0.0355259	MAMMAL	l_ear	Head	Visible
1026	0.0342077	MAMMAL	l_ear	Head	Invisible
1027	0.105449	MAMMAL	l_ear	Head	Invisible
1028	0.0480455	MAMMAL	l_ear	Head	Visible
1029	0.0262376	MAMMAL	l_ear	Head	Visible
1030	0.0306844	MAMMAL	l_ear	Head	Invisible
1031	0.0405166	MAMMAL	l_ear	Head	Invisible
1032	0.0183514	MAMMAL	l_ear	Head	Visible
1033	0.012324	MAMMAL	l_ear	Head	Visible
1034	0.0607447	MAMMAL	l_ear	Head	Visible
1035	0.034002	MAMMAL	l_ear	Head	Invisible
1036	0.0247232	MAMMAL	l_ear	Head	Visible
1037	0.00906346	MAMMAL	l_ear	Head	Visible
1038	0.0148641	MAMMAL	l_ear	Head	Visible
1039	0.0655045	MAMMAL	l_ear	Head	Invisible
1040	0.00879631	MAMMAL	l_ear	Head	Visible
1041	0.0138331	MAMMAL	l_ear	Head	Visible
1042	0.0109287	MAMMAL	l_ear	Head	Visible
1043	0.0125754	MAMMAL	l_ear	Head	Visible
1044	0.0202053	MAMMAL	l_ear	Head	Visible
1045	0.0293069	MAMMAL	l_ear	Head	Visible
1046	0.00927	MAMMAL	l_ear	Head	Visible
1047	0.0144476	MAMMAL	l_ear	Head	Visible
1048	0.0378536	MAMMAL	l_ear	Head	Visible
1049	0.0322284	MAMMAL	l_ear	Head	Visible
1050	0.00808687	MAMMAL	l_ear	Head	Visible
1051	0.0114043	MAMMAL	l_ear	Head	Visible
1052	0.0318801	MAMMAL	l_ear	Head	Visible
1053	0.0357828	MAMMAL	l_ear	Head	Visible
1054	0.00350245	MAMMAL	l_ear	Head	Visible
1055	0.0856708	MAMMAL	l_ear	Head	Visible
1056	0.00655191	MAMMAL	l_ear	Head	Visible
1057	0.0352341	MAMMAL	l_ear	Head	Visible
1058	0.00954023	MAMMAL	l_ear	Head	Visible
1059	0.0270254	MAMMAL	l_ear	Head	Visible
1060	0.0220247	MAMMAL	l_ear	Head	Visible
1061	0.0283144	MAMMAL	l_ear	Head	Visible
1062	0.0147866	MAMMAL	l_ear	Head	Visible
1063	0.02142	MAMMAL	l_ear	Head	Visible
1064	0.028891	MAMMAL	l_ear	Head	Visible
1065	0.0318921	MAMMAL	l_ear	Head	Visible
1066	0.00980778	MAMMAL	l_ear	Head	Visible
1067	0.0238414	MAMMAL	l_ear	Head	Visible
1068	0.0205925	MAMMAL	l_ear	Head	Visible
1069	0.0201244	MAMMAL	l_ear	Head	Visible
1070	0.0183044	MAMMAL	l_ear	Head	Visible
1071	0.0308489	MAMMAL	l_ear	Head	Visible
1072	0.0330446	MAMMAL	l_ear	Head	Visible
1073	0.0272667	MAMMAL	l_ear	Head	Visible
1074	0.0115735	MAMMAL	l_ear	Head	Visible
1075	0.0211243	MAMMAL	l_ear	Head	Visible
1076	0.00924049	MAMMAL	l_ear	Head	Visible
1077	0.00743032	MAMMAL	l_ear	Head	Visible
1078	0.00183528	MAMMAL	l_ear	Head	Visible
1079	0.0231325	MAMMAL	l_ear	Head	Invisible
1080	0.0490088	MAMMAL	l_ear	Head	Visible
1081	0.0229246	MAMMAL	l_ear	Head	Visible
1082	0.00880075	MAMMAL	l_ear	Head	Visible
1083	0.100399	MAMMAL	l_ear	Head	Invisible
1084	0.0284107	MAMMAL	l_ear	Head	Visible
1085	0.022911	MAMMAL	l_ear	Head	Visible
1086	0.00661163	MAMMAL	l_ear	Head	Visible
1087	0.0994441	MAMMAL	l_ear	Head	Visible
1088	0.0385562	MAMMAL	l_ear	Head	Visible
1089	0.0155061	MAMMAL	l_ear	Head	Visible
1090	0.0134937	MAMMAL	l_ear	Head	Visible
1091	0.112305	MAMMAL	l_ear	Head	Visible
1092	0.0376249	MAMMAL	l_ear	Head	Visible
1093	0.019433	MAMMAL	l_ear	Head	Visible
1094	0.0151621	MAMMAL	l_ear	Head	Visible
1095	0.03341	MAMMAL	l_ear	Head	Visible
1096	0.0342014	MAMMAL	l_ear	Head	Visible
1097	0.0170578	MAMMAL	l_ear	Head	Visible
1098	0.0378573	MAMMAL	l_ear	Head	Visible
1099	0.0895138	MAMMAL	l_ear	Head	Invisible
1100	0.0186875	MAMMAL	l_ear	Head	Visible
1101	0.0151401	MAMMAL	l_ear	Head	Visible
1102	0.0234445	MAMMAL	l_ear	Head	Visible
1103	0.0578326	MAMMAL	l_ear	Head	Visible
1104	0.0333986	MAMMAL	l_ear	Head	Visible
1105	0.0181516	MAMMAL	l_ear	Head	Visible
1106	0.00990228	MAMMAL	l_ear	Head	Visible
1107	0.0683543	MAMMAL	l_ear	Head	Visible
1108	0.0163409	MAMMAL	l_ear	Head	Visible
1109	0.0124285	MAMMAL	l_ear	Head	Visible
1110	0.0181216	MAMMAL	l_ear	Head	Visible
1111	0.0806571	MAMMAL	l_ear	Head	Visible
1112	0.0498647	MAMMAL	l_ear	Head	Visible
1113	0.0365595	MAMMAL	l_ear	Head	Visible
1114	0.00671293	MAMMAL	l_ear	Head	Visible
1115	0.0172207	MAMMAL	l_ear	Head	Visible
1116	0.0245831	MAMMAL	l_ear	Head	Visible
1117	0.0120042	MAMMAL	l_ear	Head	Visible
1118	0.0155885	MAMMAL	l_ear	Head	Visible
1119	0.0234718	MAMMAL	l_ear	Head	Visible
1120	0.0105774	MAMMAL	r_ear	Head	Visible
1121	0.0232222	MAMMAL	r_ear	Head	Visible
1122	0.0592152	MAMMAL	r_ear	Head	Visible
1123	0.135987	MAMMAL	r_ear	Head	Invisible
1124	0.0119575	MAMMAL	r_ear	Head	Visible
1125	0.019325	MAMMAL	r_ear	Head	Visible
1126	0.031957	MAMMAL	r_ear	Head	Visible
1127	0.110892	MAMMAL	r_ear	Head	Invisible
1128	0.0250675	MAMMAL	r_ear	Head	Visible
1129	0.0206145	MAMMAL	r_ear	Head	Visible
1130	0.0281085	MAMMAL	r_ear	Head	Visible
1131	0.036078	MAMMAL	r_ear	Head	Invisible
1132	0.0116649	MAMMAL	r_ear	Head	Visible
1133	0.0439065	MAMMAL	r_ear	Head	Visible
1134	0.0283644	MAMMAL	r_ear	Head	Visible
1135	0.09989	MAMMAL	r_ear	Head	Invisible
1136	0.00749962	MAMMAL	r_ear	Head	Visible
1137	0.0292154	MAMMAL	r_ear	Head	Visible
1138	0.0284858	MAMMAL	r_ear	Head	Visible
1139	0.0539437	MAMMAL	r_ear	Head	Invisible
1140	0.0190536	MAMMAL	r_ear	Head	Visible
1141	0.0225187	MAMMAL	r_ear	Head	Visible
1142	0.0301973	MAMMAL	r_ear	Head	Visible
1143	0.033116	MAMMAL	r_ear	Head	Invisible
1144	0.0352711	MAMMAL	r_ear	Head	Visible
1145	0.0253164	MAMMAL	r_ear	Head	Visible
1146	0.0305763	MAMMAL	r_ear	Head	Visible
1147	0.00459089	MAMMAL	r_ear	Head	Visible
1148	0.0354087	MAMMAL	r_ear	Head	Visible
1149	0.0281099	MAMMAL	r_ear	Head	Visible
1150	0.041717	MAMMAL	r_ear	Head	Visible
1151	0.0180518	MAMMAL	r_ear	Head	Visible
1152	0.0179542	MAMMAL	r_ear	Head	Visible
1153	0.022552	MAMMAL	r_ear	Head	Visible
1154	0.108497	MAMMAL	r_ear	Head	Invisible
1155	0.0159688	MAMMAL	r_ear	Head	Visible
1156	0.0154658	MAMMAL	r_ear	Head	Visible
1157	0.00685944	MAMMAL	r_ear	Head	Visible
1158	0.0340103	MAMMAL	r_ear	Head	Visible
1159	0.0254489	MAMMAL	r_ear	Head	Visible
1160	0.0193948	MAMMAL	r_ear	Head	Visible
1161	0.00642033	MAMMAL	r_ear	Head	Visible
1162	0.00883692	MAMMAL	r_ear	Head	Visible
1163	0.0631123	MAMMAL	r_ear	Head	Visible
1164	0.00994911	MAMMAL	r_ear	Head	Visible
1165	0.0264642	MAMMAL	r_ear	Head	Visible
1166	0.0266416	MAMMAL	r_ear	Head	Visible
1167	0.0495857	MAMMAL	r_ear	Head	Visible
1168	0.0342227	MAMMAL	r_ear	Head	Visible
1169	0.00798892	MAMMAL	r_ear	Head	Visible
1170	0.0214996	MAMMAL	r_ear	Head	Visible
1171	0.0132588	MAMMAL	r_ear	Head	Visible
1172	0.0299941	MAMMAL	r_ear	Head	Visible
1173	0.017559	MAMMAL	r_ear	Head	Visible
1174	0.0255736	MAMMAL	r_ear	Head	Visible
1175	0.0222324	MAMMAL	r_ear	Head	Visible
1176	0.0380073	MAMMAL	r_ear	Head	Visible
1177	0.0111551	MAMMAL	r_ear	Head	Visible
1178	0.0273177	MAMMAL	r_ear	Head	Visible
1179	0.0294238	MAMMAL	r_ear	Head	Visible
1180	0.0145773	MAMMAL	r_ear	Head	Visible
1181	0.0184478	MAMMAL	r_ear	Head	Visible
1182	0.0274894	MAMMAL	r_ear	Head	Visible
1183	0.0425242	MAMMAL	r_ear	Head	Visible
1184	0.0305374	MAMMAL	r_ear	Head	Visible
1185	0.0051358	MAMMAL	r_ear	Head	Visible
1186	0.0222972	MAMMAL	r_ear	Head	Visible
1187	0.0423579	MAMMAL	r_ear	Head	Visible
1188	0.024121	MAMMAL	r_ear	Head	Visible
1189	0.23997	MAMMAL	r_ear	Head	Visible
1190	0.0142236	MAMMAL	r_ear	Head	Visible
1191	0.0303384	MAMMAL	r_ear	Head	Visible
1192	0.0340919	MAMMAL	r_ear	Head	Visible
1193	0.0143737	MAMMAL	r_ear	Head	Visible
1194	0.0948776	MAMMAL	r_ear	Head	Visible
1195	0.0296022	MAMMAL	r_ear	Head	Visible
1196	0.0316761	MAMMAL	r_ear	Head	Visible
1197	0.0132691	MAMMAL	r_ear	Head	Visible
1198	0.024573	MAMMAL	r_ear	Head	Visible
1199	0.0140103	MAMMAL	r_ear	Head	Visible
1200	0.01652	MAMMAL	r_ear	Head	Visible
1201	0.0260539	MAMMAL	r_ear	Head	Visible
1202	0.0308014	MAMMAL	r_ear	Head	Invisible
1203	0.0238231	MAMMAL	r_ear	Head	Visible
1204	0.0197706	MAMMAL	r_ear	Head	Visible
1205	0.00945285	MAMMAL	r_ear	Head	Visible
1206	0.0227701	MAMMAL	r_ear	Head	Visible
1207	0.00643496	MAMMAL	r_ear	Head	Visible
1208	0.0172532	MAMMAL	r_ear	Head	Visible
1209	0.0188568	MAMMAL	r_ear	Head	Visible
1210	0.0409897	MAMMAL	r_ear	Head	Visible
1211	0.0322772	MAMMAL	r_ear	Head	Visible
1212	0.0101354	MAMMAL	r_ear	Head	Visible
1213	0.0132317	MAMMAL	r_ear	Head	Visible
1214	0.0310425	MAMMAL	r_ear	Head	Visible
1215	0.0320435	MAMMAL	r_ear	Head	Visible
1216	0.0593725	MAMMAL	r_ear	Head	Visible
1217	0.0210365	MAMMAL	r_ear	Head	Visible
1218	0.0259722	MAMMAL	r_ear	Head	Visible
1219	0.0280803	MAMMAL	r_ear	Head	Visible
1220	0.0235465	MAMMAL	r_ear	Head	Visible
1221	0.0304251	MAMMAL	r_ear	Head	Visible
1222	0.0332655	MAMMAL	r_ear	Head	Visible
1223	0.0554776	MAMMAL	r_ear	Head	Visible
1224	0.0397204	MAMMAL	r_ear	Head	Invisible
1225	0.0334924	MAMMAL	r_ear	Head	Invisible
1226	0.0219946	MAMMAL	r_ear	Head	Visible
1227	0.0273819	MAMMAL	r_ear	Head	Visible
1228	0.0256582	MAMMAL	r_ear	Head	Visible
1229	0.0407388	MAMMAL	r_ear	Head	Visible
1230	0.0105282	MAMMAL	r_ear	Head	Visible
1231	0.0326167	MAMMAL	r_ear	Head	Visible
1232	0.03092	MAMMAL	r_ear	Head	Visible
1233	0.0344996	MAMMAL	r_ear	Head	Visible
1234	0.0238467	MAMMAL	r_ear	Head	Visible
1235	0.0366318	MAMMAL	r_ear	Head	Visible
1236	0.0203073	MAMMAL	r_ear	Head	Visible
1237	0.0385761	MAMMAL	r_ear	Head	Visible
1238	0.00896035	MAMMAL	r_ear	Head	Visible
1239	0.0348593	MAMMAL	r_ear	Head	Visible
1240	0.00904759	MAMMAL	r_ear	Head	Invisible
1241	0.0397726	MAMMAL	r_ear	Head	Visible
1242	0.0099603	MAMMAL	r_ear	Head	Visible
1243	0.0240418	MAMMAL	r_ear	Head	Visible
1244	0.0244854	MAMMAL	r_ear	Head	Visible
1245	0.0213464	MAMMAL	r_ear	Head	Visible
1246	0.00532403	MAMMAL	r_ear	Head	Visible
1247	0.0420552	MAMMAL	r_ear	Head	Visible
1248	0.0246734	MAMMAL	r_ear	Head	Invisible
1249	0.016945	MAMMAL	r_ear	Head	Visible
1250	0.00551667	MAMMAL	r_ear	Head	Visible
1251	0.0493147	MAMMAL	r_ear	Head	Visible
1252	0.0361544	MAMMAL	r_ear	Head	Invisible
1253	0.0250649	MAMMAL	r_ear	Head	Visible
1254	0.00822399	MAMMAL	r_ear	Head	Visible
1255	0.0368292	MAMMAL	r_ear	Head	Visible
1256	0.0450254	MAMMAL	r_ear	Head	Visible
1257	0.0252461	MAMMAL	r_ear	Head	Visible
1258	0.0140816	MAMMAL	r_ear	Head	Visible
1259	0.0581895	MAMMAL	r_ear	Head	Visible
1260	0.00554861	MAMMAL	r_ear	Head	Visible
1261	0.0288288	MAMMAL	r_ear	Head	Visible
1262	0.00595709	MAMMAL	r_ear	Head	Visible
1263	0.0293572	MAMMAL	r_ear	Head	Visible
1264	0.0316838	MAMMAL	r_ear	Head	Visible
1265	0.0759561	MAMMAL	r_ear	Head	Visible
1266	0.00459657	MAMMAL	r_ear	Head	Visible
1267	0.0430231	MAMMAL	r_ear	Head	Visible
1268	0.028551	MAMMAL	r_ear	Head	Visible
1269	0.0291304	MAMMAL	r_ear	Head	Visible
1270	0.0120404	MAMMAL	r_ear	Head	Visible
1271	0.048727	MAMMAL	r_ear	Head	Visible
1272	0.0566449	MAMMAL	r_ear	Head	Invisible
1273	0.027413	MAMMAL	r_ear	Head	Visible
1274	0.0207396	MAMMAL	r_ear	Head	Visible
1275	0.0744828	MAMMAL	r_ear	Head	Visible
1276	0.052351	MAMMAL	r_ear	Head	Invisible
1277	0.0508361	MAMMAL	r_ear	Head	Visible
1278	0.0295195	MAMMAL	r_ear	Head	Visible
1279	0.0413725	MAMMAL	r_ear	Head	Visible
1280	0.0144391	MAMMAL	r_ear	Head	Visible
1281	0.0257576	MAMMAL	r_ear	Head	Visible
1282	0.0162103	MAMMAL	r_ear	Head	Visible
1283	0.122768	MAMMAL	r_ear	Head	Invisible
1284	0.0257918	MAMMAL	r_ear	Head	Visible
1285	0.0281625	MAMMAL	r_ear	Head	Visible
1286	0.0159697	MAMMAL	r_ear	Head	Visible
1287	0.120522	MAMMAL	r_ear	Head	Invisible
1288	0.0304824	MAMMAL	r_ear	Head	Invisible
1289	0.0330015	MAMMAL	r_ear	Head	Visible
1290	0.0254115	MAMMAL	r_ear	Head	Visible
1291	0.118164	MAMMAL	r_ear	Head	Invisible
1292	0.042719	MAMMAL	r_ear	Head	Invisible
1293	0.0321888	MAMMAL	r_ear	Head	Visible
1294	0.0246604	MAMMAL	r_ear	Head	Visible
1295	0.149392	MAMMAL	r_ear	Head	Invisible
1296	0.0184495	MAMMAL	r_ear	Head	Invisible
1297	0.0402433	MAMMAL	r_ear	Head	Visible
1298	0.0244369	MAMMAL	r_ear	Head	Visible
1299	0.0615889	MAMMAL	r_ear	Head	Visible
1300	0.0160974	MAMMAL	r_ear	Head	Invisible
1301	0.0343634	MAMMAL	r_ear	Head	Visible
1302	0.018123	MAMMAL	r_ear	Head	Visible
1303	0.074372	MAMMAL	r_ear	Head	Visible
1304	0.0141355	MAMMAL	r_ear	Head	Visible
1305	0.016941	MAMMAL	r_ear	Head	Visible
1306	0.022864	MAMMAL	r_ear	Head	Visible
1307	0.102397	MAMMAL	r_ear	Head	Visible
1308	0.0323612	MAMMAL	r_ear	Head	Invisible
1309	0.0223707	MAMMAL	r_ear	Head	Visible
1310	0.022231	MAMMAL	r_ear	Head	Visible
1311	0.0663364	MAMMAL	r_ear	Head	Visible
1312	0.0116164	MAMMAL	r_ear	Head	Visible
1313	0.0241018	MAMMAL	r_ear	Head	Visible
1314	0.0142404	MAMMAL	r_ear	Head	Visible
1315	0.0835266	MAMMAL	r_ear	Head	Visible
1316	0.0143131	MAMMAL	r_ear	Head	Visible
1317	0.0100876	MAMMAL	r_ear	Head	Visible
1318	0.0071709	MAMMAL	r_ear	Head	Visible
1319	0.0604375	MAMMAL	r_ear	Head	Visible
1320	0.0234411	MAMMAL	r_ear	Head	Visible
1321	0.00505713	MAMMAL	r_ear	Head	Visible
1322	0.0117615	MAMMAL	r_ear	Head	Visible
1323	0.0193142	MAMMAL	r_ear	Head	Visible
1324	0.0299456	MAMMAL	r_ear	Head	Visible
1325	0.0245113	MAMMAL	r_ear	Head	Visible
1326	0.013021	MAMMAL	r_ear	Head	Visible
1327	0.0171331	MAMMAL	r_ear	Head	Visible
1328	0.0307207	MAMMAL	r_ear	Head	Visible
1329	0.0102453	MAMMAL	r_ear	Head	Visible
1330	0.0218241	MAMMAL	r_ear	Head	Visible
1331	0.0228258	MAMMAL	r_ear	Head	Visible
1332	0.0193875	MAMMAL	r_ear	Head	Visible
1333	0.00657653	MAMMAL	r_ear	Head	Visible
1334	0.00488284	MAMMAL	r_ear	Head	Visible
1335	0.0777562	MAMMAL	r_ear	Head	Visible
1336	0.0174892	MAMMAL	r_ear	Head	Visible
1337	0.0223097	MAMMAL	r_ear	Head	Visible
1338	0.0226977	MAMMAL	r_ear	Head	Visible
1339	0.0184839	MAMMAL	r_ear	Head	Visible
1340	0.0180455	MAMMAL	r_ear	Head	Visible
1341	0.0189878	MAMMAL	r_ear	Head	Visible
1342	0.00320003	MAMMAL	r_ear	Head	Visible
1343	0.00905865	MAMMAL	r_ear	Head	Visible
1344	0.0142794	MAMMAL	r_ear	Head	Invisible
1345	0.0672212	MAMMAL	r_ear	Head	Invisible
1346	0.0130001	MAMMAL	r_ear	Head	Visible
1347	0.0287425	MAMMAL	r_ear	Head	Visible
1348	0.0292843	MAMMAL	r_ear	Head	Visible
1349	0.016488	MAMMAL	r_ear	Head	Visible
1350	0.0161165	MAMMAL	r_ear	Head	Visible
1351	0.0199983	MAMMAL	r_ear	Head	Visible
1352	0.0331718	MAMMAL	r_ear	Head	Visible
1353	0.027303	MAMMAL	r_ear	Head	Visible
1354	0.0205218	MAMMAL	r_ear	Head	Visible
1355	0.03528	MAMMAL	r_ear	Head	Visible
1356	0.0528282	MAMMAL	r_ear	Head	Invisible
1357	0.00757416	MAMMAL	r_ear	Head	Visible
1358	0.0189643	MAMMAL	r_ear	Head	Visible
1359	0.0259785	MAMMAL	r_ear	Head	Visible
1360	0.0188456	MAMMAL	r_ear	Head	Visible
1361	0.00817259	MAMMAL	r_ear	Head	Visible
1362	0.0147158	MAMMAL	r_ear	Head	Visible
1363	0.149671	MAMMAL	r_ear	Head	Invisible
1364	0.0137706	MAMMAL	r_ear	Head	Visible
1365	0.0147881	MAMMAL	r_ear	Head	Visible
1366	0.00640762	MAMMAL	r_ear	Head	Visible
1367	0.0930209	MAMMAL	r_ear	Head	Invisible
1368	0.020661	MAMMAL	r_ear	Head	Visible
1369	0.0231334	MAMMAL	r_ear	Head	Visible
1370	0.0316813	MAMMAL	r_ear	Head	Visible
1371	0.0559762	MAMMAL	r_ear	Head	Invisible
1372	0.0161487	MAMMAL	r_ear	Head	Visible
1373	0.0193933	MAMMAL	r_ear	Head	Visible
1374	0.0081345	MAMMAL	r_ear	Head	Visible
1375	0.049066	MAMMAL	r_ear	Head	Visible
1376	0.0174742	MAMMAL	r_ear	Head	Visible
1377	0.0134367	MAMMAL	r_ear	Head	Visible
1378	0.0277961	MAMMAL	r_ear	Head	Visible
1379	0.0434568	MAMMAL	r_ear	Head	Invisible
1380	0.00979651	MAMMAL	r_ear	Head	Visible
1381	0.0399471	MAMMAL	r_ear	Head	Visible
1382	0.0120475	MAMMAL	r_ear	Head	Visible
1383	0.0390362	MAMMAL	r_ear	Head	Invisible
1384	0.0291643	MAMMAL	r_ear	Head	Visible
1385	0.0180258	MAMMAL	r_ear	Head	Visible
1386	0.0124959	MAMMAL	r_ear	Head	Visible
1387	0.0498563	MAMMAL	r_ear	Head	Invisible
1388	0.00989881	MAMMAL	r_ear	Head	Visible
1389	0.0236417	MAMMAL	r_ear	Head	Visible
1390	0.00961964	MAMMAL	r_ear	Head	Visible
1391	0.0945911	MAMMAL	r_ear	Head	Visible
1392	0.0577677	MAMMAL	r_ear	Head	Visible
1393	0.0395677	MAMMAL	r_ear	Head	Visible
1394	0.00555029	MAMMAL	r_ear	Head	Visible
1395	0.0356733	MAMMAL	r_ear	Head	Visible
1396	0.033614	MAMMAL	r_ear	Head	Visible
1397	0.0202756	MAMMAL	r_ear	Head	Visible
1398	0.00629971	MAMMAL	r_ear	Head	Visible
1399	0.0103383	MAMMAL	r_ear	Head	Visible
1400	0.0271625	MAMMAL	l_shoulder	L_arm	Visible
1401	0.0336271	MAMMAL	l_shoulder	L_arm	Invisible
1402	0.0721941	MAMMAL	l_shoulder	L_arm	Invisible
1403	0.0850579	MAMMAL	l_shoulder	L_arm	Invisible
1404	0.030781	MAMMAL	l_shoulder	L_arm	Visible
1405	0.0224599	MAMMAL	l_shoulder	L_arm	Invisible
1406	0.0469041	MAMMAL	l_shoulder	L_arm	Invisible
1407	0.109562	MAMMAL	l_shoulder	L_arm	Invisible
1408	0.035978	MAMMAL	l_shoulder	L_arm	Visible
1409	0.0331069	MAMMAL	l_shoulder	L_arm	Invisible
1410	0.053933	MAMMAL	l_shoulder	L_arm	Invisible
1411	0.0896545	MAMMAL	l_shoulder	L_arm	Invisible
1412	0.026551	MAMMAL	l_shoulder	L_arm	Visible
1413	0.0373395	MAMMAL	l_shoulder	L_arm	Invisible
1414	0.0283297	MAMMAL	l_shoulder	L_arm	Invisible
1415	0.0953436	MAMMAL	l_shoulder	L_arm	Visible
1416	0.0295367	MAMMAL	l_shoulder	L_arm	Visible
1417	0.029342	MAMMAL	l_shoulder	L_arm	Invisible
1418	0.0605316	MAMMAL	l_shoulder	L_arm	Invisible
1419	0.0265138	MAMMAL	l_shoulder	L_arm	Visible
1420	0.0355885	MAMMAL	l_shoulder	L_arm	Visible
1421	0.0395078	MAMMAL	l_shoulder	L_arm	Invisible
1422	0.0661169	MAMMAL	l_shoulder	L_arm	Invisible
1423	0.0260071	MAMMAL	l_shoulder	L_arm	Visible
1424	0.0314685	MAMMAL	l_shoulder	L_arm	Visible
1425	0.0650465	MAMMAL	l_shoulder	L_arm	Invisible
1426	0.11058	MAMMAL	l_shoulder	L_arm	Invisible
1427	0.0226378	MAMMAL	l_shoulder	L_arm	Visible
1428	0.0212165	MAMMAL	l_shoulder	L_arm	Visible
1429	0.0385812	MAMMAL	l_shoulder	L_arm	Invisible
1430	0.0553459	MAMMAL	l_shoulder	L_arm	Invisible
1431	0.0365756	MAMMAL	l_shoulder	L_arm	Visible
1432	0.008314	MAMMAL	l_shoulder	L_arm	Visible
1433	0.0131927	MAMMAL	l_shoulder	L_arm	Invisible
1434	0.133857	MAMMAL	l_shoulder	L_arm	Invisible
1435	0.0299772	MAMMAL	l_shoulder	L_arm	Visible
1436	0.0250887	MAMMAL	l_shoulder	L_arm	Visible
1437	0.00858365	MAMMAL	l_shoulder	L_arm	Invisible
1438	0.0446797	MAMMAL	l_shoulder	L_arm	Invisible
1439	0.0336445	MAMMAL	l_shoulder	L_arm	Visible
1440	0.0188351	MAMMAL	l_shoulder	L_arm	Visible
1441	0.0162871	MAMMAL	l_shoulder	L_arm	Invisible
1442	0.04832	MAMMAL	l_shoulder	L_arm	Invisible
1443	0.0190902	MAMMAL	l_shoulder	L_arm	Invisible
1444	0.0123642	MAMMAL	l_shoulder	L_arm	Visible
1445	0.0209283	MAMMAL	l_shoulder	L_arm	Invisible
1446	0.0648574	MAMMAL	l_shoulder	L_arm	Invisible
1447	0.0530019	MAMMAL	l_shoulder	L_arm	Invisible
1448	0.0227789	MAMMAL	l_shoulder	L_arm	Visible
1449	0.0208356	MAMMAL	l_shoulder	L_arm	Invisible
1450	0.0422882	MAMMAL	l_shoulder	L_arm	Invisible
1451	0.061481	MAMMAL	l_shoulder	L_arm	Invisible
1452	0.0222983	MAMMAL	l_shoulder	L_arm	Visible
1453	0.0202849	MAMMAL	l_shoulder	L_arm	Invisible
1454	0.0668187	MAMMAL	l_shoulder	L_arm	Invisible
1455	0.0637383	MAMMAL	l_shoulder	L_arm	Visible
1456	0.00900159	MAMMAL	l_shoulder	L_arm	Visible
1457	0.016595	MAMMAL	l_shoulder	L_arm	Invisible
1458	0.0461732	MAMMAL	l_shoulder	L_arm	Invisible
1459	0.0251567	MAMMAL	l_shoulder	L_arm	Invisible
1460	0.0319779	MAMMAL	l_shoulder	L_arm	Visible
1461	0.0108537	MAMMAL	l_shoulder	L_arm	Visible
1462	0.070641	MAMMAL	l_shoulder	L_arm	Invisible
1463	0.0397958	MAMMAL	l_shoulder	L_arm	Visible
1464	0.0205861	MAMMAL	l_shoulder	L_arm	Visible
1465	0.0462995	MAMMAL	l_shoulder	L_arm	Invisible
1466	0.0320658	MAMMAL	l_shoulder	L_arm	Invisible
1467	0.0312638	MAMMAL	l_shoulder	L_arm	Visible
1468	0.0270992	MAMMAL	l_shoulder	L_arm	Visible
1469	0.0428645	MAMMAL	l_shoulder	L_arm	Visible
1470	0.0717366	MAMMAL	l_shoulder	L_arm	Invisible
1471	0.046412	MAMMAL	l_shoulder	L_arm	Visible
1472	0.0228342	MAMMAL	l_shoulder	L_arm	Visible
1473	0.0073756	MAMMAL	l_shoulder	L_arm	Invisible
1474	0.0645274	MAMMAL	l_shoulder	L_arm	Invisible
1475	0.0263774	MAMMAL	l_shoulder	L_arm	Visible
1476	0.0292793	MAMMAL	l_shoulder	L_arm	Visible
1477	0.0238307	MAMMAL	l_shoulder	L_arm	Invisible
1478	0.0952831	MAMMAL	l_shoulder	L_arm	Invisible
1479	0.047134	MAMMAL	l_shoulder	L_arm	Visible
1480	0.0165075	MAMMAL	l_shoulder	L_arm	Visible
1481	0.0315631	MAMMAL	l_shoulder	L_arm	Invisible
1482	0.0635752	MAMMAL	l_shoulder	L_arm	Invisible
1483	0.0216766	MAMMAL	l_shoulder	L_arm	Visible
1484	0.0311394	MAMMAL	l_shoulder	L_arm	Visible
1485	0.00764982	MAMMAL	l_shoulder	L_arm	Invisible
1486	0.0687984	MAMMAL	l_shoulder	L_arm	Invisible
1487	0.0227886	MAMMAL	l_shoulder	L_arm	Visible
1488	0.0370328	MAMMAL	l_shoulder	L_arm	Visible
1489	0.0225297	MAMMAL	l_shoulder	L_arm	Invisible
1490	0.00794311	MAMMAL	l_shoulder	L_arm	Invisible
1491	0.0164858	MAMMAL	l_shoulder	L_arm	Visible
1492	0.0237327	MAMMAL	l_shoulder	L_arm	Visible
1493	0.0404286	MAMMAL	l_shoulder	L_arm	Invisible
1494	0.126115	MAMMAL	l_shoulder	L_arm	Invisible
1495	0.0269836	MAMMAL	l_shoulder	L_arm	Visible
1496	0.0420164	MAMMAL	l_shoulder	L_arm	Visible
1497	0.0155232	MAMMAL	l_shoulder	L_arm	Invisible
1498	0.0371243	MAMMAL	l_shoulder	L_arm	Visible
1499	0.0253032	MAMMAL	l_shoulder	L_arm	Visible
1500	0.0342916	MAMMAL	l_shoulder	L_arm	Visible
1501	0.0163001	MAMMAL	l_shoulder	L_arm	Invisible
1502	0.0287972	MAMMAL	l_shoulder	L_arm	Invisible
1503	0.0218877	MAMMAL	l_shoulder	L_arm	Invisible
1504	0.0368181	MAMMAL	l_shoulder	L_arm	Visible
1505	0.0196096	MAMMAL	l_shoulder	L_arm	Invisible
1506	0.0331557	MAMMAL	l_shoulder	L_arm	Visible
1507	0.0316281	MAMMAL	l_shoulder	L_arm	Invisible
1508	0.0158022	MAMMAL	l_shoulder	L_arm	Visible
1509	0.0073898	MAMMAL	l_shoulder	L_arm	Invisible
1510	0.00998557	MAMMAL	l_shoulder	L_arm	Visible
1511	0.0501537	MAMMAL	l_shoulder	L_arm	Visible
1512	0.0344847	MAMMAL	l_shoulder	L_arm	Visible
1513	0.015509	MAMMAL	l_shoulder	L_arm	Invisible
1514	0.0305583	MAMMAL	l_shoulder	L_arm	Visible
1515	0.0253226	MAMMAL	l_shoulder	L_arm	Visible
1516	0.0159531	MAMMAL	l_shoulder	L_arm	Visible
1517	0.0313066	MAMMAL	l_shoulder	L_arm	Invisible
1518	0.0488413	MAMMAL	l_shoulder	L_arm	Visible
1519	0.0308527	MAMMAL	l_shoulder	L_arm	Visible
1520	0.0127523	MAMMAL	l_shoulder	L_arm	Visible
1521	0.023096	MAMMAL	l_shoulder	L_arm	Invisible
1522	0.0884657	MAMMAL	l_shoulder	L_arm	Visible
1523	0.0444475	MAMMAL	l_shoulder	L_arm	Visible
1524	0.0127011	MAMMAL	l_shoulder	L_arm	Visible
1525	0.0343171	MAMMAL	l_shoulder	L_arm	Invisible
1526	0.0780372	MAMMAL	l_shoulder	L_arm	Visible
1527	0.0483786	MAMMAL	l_shoulder	L_arm	Visible
1528	0.0161676	MAMMAL	l_shoulder	L_arm	Visible
1529	0.0151461	MAMMAL	l_shoulder	L_arm	Invisible
1530	0.025383	MAMMAL	l_shoulder	L_arm	Visible
1531	0.0104316	MAMMAL	l_shoulder	L_arm	Visible
1532	0.0211199	MAMMAL	l_shoulder	L_arm	Visible
1533	0.0223139	MAMMAL	l_shoulder	L_arm	Invisible
1534	0.0245785	MAMMAL	l_shoulder	L_arm	Visible
1535	0.0246563	MAMMAL	l_shoulder	L_arm	Visible
1536	0.0331501	MAMMAL	l_shoulder	L_arm	Visible
1537	0.0468469	MAMMAL	l_shoulder	L_arm	Invisible
1538	0.0568559	MAMMAL	l_shoulder	L_arm	Visible
1539	0.0734584	MAMMAL	l_shoulder	L_arm	Visible
1540	0.0172516	MAMMAL	l_shoulder	L_arm	Visible
1541	0.019353	MAMMAL	l_shoulder	L_arm	Invisible
1542	0.0176489	MAMMAL	l_shoulder	L_arm	Visible
1543	0.0435404	MAMMAL	l_shoulder	L_arm	Invisible
1544	0.0248789	MAMMAL	l_shoulder	L_arm	Visible
1545	0.0325618	MAMMAL	l_shoulder	L_arm	Invisible
1546	0.0278914	MAMMAL	l_shoulder	L_arm	Visible
1547	0.0140317	MAMMAL	l_shoulder	L_arm	Invisible
1548	0.0343231	MAMMAL	l_shoulder	L_arm	Visible
1549	0.0441137	MAMMAL	l_shoulder	L_arm	Invisible
1550	0.0159171	MAMMAL	l_shoulder	L_arm	Invisible
1551	0.0463353	MAMMAL	l_shoulder	L_arm	Invisible
1552	0.0298757	MAMMAL	l_shoulder	L_arm	Visible
1553	0.0259141	MAMMAL	l_shoulder	L_arm	Invisible
1554	0.0125383	MAMMAL	l_shoulder	L_arm	Invisible
1555	0.0246882	MAMMAL	l_shoulder	L_arm	Invisible
1556	0.0247602	MAMMAL	l_shoulder	L_arm	Visible
1557	0.0326535	MAMMAL	l_shoulder	L_arm	Invisible
1558	0.00751788	MAMMAL	l_shoulder	L_arm	Invisible
1559	0.0356897	MAMMAL	l_shoulder	L_arm	Invisible
1560	0.0229571	MAMMAL	l_shoulder	L_arm	Visible
1561	0.0361079	MAMMAL	l_shoulder	L_arm	Invisible
1562	0.0187824	MAMMAL	l_shoulder	L_arm	Invisible
1563	0.0356696	MAMMAL	l_shoulder	L_arm	Invisible
1564	0.0367195	MAMMAL	l_shoulder	L_arm	Visible
1565	0.0536345	MAMMAL	l_shoulder	L_arm	Invisible
1566	0.0247406	MAMMAL	l_shoulder	L_arm	Invisible
1567	0.0252787	MAMMAL	l_shoulder	L_arm	Invisible
1568	0.0253016	MAMMAL	l_shoulder	L_arm	Visible
1569	0.0177525	MAMMAL	l_shoulder	L_arm	Invisible
1570	0.00974989	MAMMAL	l_shoulder	L_arm	Invisible
1571	0.0503421	MAMMAL	l_shoulder	L_arm	Invisible
1572	0.0270495	MAMMAL	l_shoulder	L_arm	Visible
1573	0.0175678	MAMMAL	l_shoulder	L_arm	Invisible
1574	0.0151524	MAMMAL	l_shoulder	L_arm	Invisible
1575	0.0303227	MAMMAL	l_shoulder	L_arm	Invisible
1576	0.0535591	MAMMAL	l_shoulder	L_arm	Visible
1577	0.0140368	MAMMAL	l_shoulder	L_arm	Invisible
1578	0.017725	MAMMAL	l_shoulder	L_arm	Invisible
1579	0.106858	MAMMAL	l_shoulder	L_arm	Invisible
1580	0.0343246	MAMMAL	l_shoulder	L_arm	Visible
1581	0.0166878	MAMMAL	l_shoulder	L_arm	Invisible
1582	0.0145739	MAMMAL	l_shoulder	L_arm	Invisible
1583	0.0347388	MAMMAL	l_shoulder	L_arm	Invisible
1584	0.0246586	MAMMAL	l_shoulder	L_arm	Visible
1585	0.0216405	MAMMAL	l_shoulder	L_arm	Invisible
1586	0.0151266	MAMMAL	l_shoulder	L_arm	Invisible
1587	0.0279377	MAMMAL	l_shoulder	L_arm	Invisible
1588	0.0142552	MAMMAL	l_shoulder	L_arm	Visible
1589	0.0205427	MAMMAL	l_shoulder	L_arm	Invisible
1590	0.016837	MAMMAL	l_shoulder	L_arm	Invisible
1591	0.0270018	MAMMAL	l_shoulder	L_arm	Invisible
1592	0.017867	MAMMAL	l_shoulder	L_arm	Visible
1593	0.0719135	MAMMAL	l_shoulder	L_arm	Invisible
1594	0.0181646	MAMMAL	l_shoulder	L_arm	Invisible
1595	0.0242218	MAMMAL	l_shoulder	L_arm	Invisible
1596	0.0228611	MAMMAL	l_shoulder	L_arm	Invisible
1597	0.045009	MAMMAL	l_shoulder	L_arm	Invisible
1598	0.0139413	MAMMAL	l_shoulder	L_arm	Invisible
1599	0.0237984	MAMMAL	l_shoulder	L_arm	Invisible
1600	0.0792702	MAMMAL	l_shoulder	L_arm	Visible
1601	0.0301275	MAMMAL	l_shoulder	L_arm	Visible
1602	0.00923967	MAMMAL	l_shoulder	L_arm	Invisible
1603	0.0855988	MAMMAL	l_shoulder	L_arm	Visible
1604	0.0267374	MAMMAL	l_shoulder	L_arm	Invisible
1605	0.0468757	MAMMAL	l_shoulder	L_arm	Visible
1606	0.0114044	MAMMAL	l_shoulder	L_arm	Invisible
1607	0.0298654	MAMMAL	l_shoulder	L_arm	Invisible
1608	0.00578126	MAMMAL	l_shoulder	L_arm	Invisible
1609	0.0238857	MAMMAL	l_shoulder	L_arm	Visible
1610	0.0437654	MAMMAL	l_shoulder	L_arm	Invisible
1611	0.0307651	MAMMAL	l_shoulder	L_arm	Visible
1612	0.0556329	MAMMAL	l_shoulder	L_arm	Invisible
1613	0.0334451	MAMMAL	l_shoulder	L_arm	Visible
1614	0.02801	MAMMAL	l_shoulder	L_arm	Invisible
1615	0.0337049	MAMMAL	l_shoulder	L_arm	Invisible
1616	0.0580569	MAMMAL	l_shoulder	L_arm	Invisible
1617	0.0268238	MAMMAL	l_shoulder	L_arm	Visible
1618	0.0219163	MAMMAL	l_shoulder	L_arm	Invisible
1619	0.0347984	MAMMAL	l_shoulder	L_arm	Invisible
1620	0.065656	MAMMAL	l_shoulder	L_arm	Visible
1621	0.0830859	MAMMAL	l_shoulder	L_arm	Visible
1622	0.0236932	MAMMAL	l_shoulder	L_arm	Invisible
1623	0.0548243	MAMMAL	l_shoulder	L_arm	Invisible
1624	0.0368266	MAMMAL	l_shoulder	L_arm	Visible
1625	0.0297706	MAMMAL	l_shoulder	L_arm	Visible
1626	0.0266969	MAMMAL	l_shoulder	L_arm	Invisible
1627	0.0343319	MAMMAL	l_shoulder	L_arm	Invisible
1628	0.0209435	MAMMAL	l_shoulder	L_arm	Visible
1629	0.0198885	MAMMAL	l_shoulder	L_arm	Visible
1630	0.0182266	MAMMAL	l_shoulder	L_arm	Invisible
1631	0.0267083	MAMMAL	l_shoulder	L_arm	Visible
1632	0.0256582	MAMMAL	l_shoulder	L_arm	Visible
1633	0.0370127	MAMMAL	l_shoulder	L_arm	Visible
1634	0.00957966	MAMMAL	l_shoulder	L_arm	Invisible
1635	0.0317669	MAMMAL	l_shoulder	L_arm	Visible
1636	0.0291191	MAMMAL	l_shoulder	L_arm	Visible
1637	0.0452594	MAMMAL	l_shoulder	L_arm	Invisible
1638	0.0384776	MAMMAL	l_shoulder	L_arm	Visible
1639	0.0794343	MAMMAL	l_shoulder	L_arm	Invisible
1640	0.038785	MAMMAL	l_shoulder	L_arm	Visible
1641	0.0169048	MAMMAL	l_shoulder	L_arm	Visible
1642	0.0187048	MAMMAL	l_shoulder	L_arm	Invisible
1643	0.0564209	MAMMAL	l_shoulder	L_arm	Invisible
1644	0.0379782	MAMMAL	l_shoulder	L_arm	Visible
1645	0.0130105	MAMMAL	l_shoulder	L_arm	Invisible
1646	0.034479	MAMMAL	l_shoulder	L_arm	Invisible
1647	0.0431406	MAMMAL	l_shoulder	L_arm	Visible
1648	0.0184154	MAMMAL	l_shoulder	L_arm	Visible
1649	0.0263075	MAMMAL	l_shoulder	L_arm	Invisible
1650	0.0261769	MAMMAL	l_shoulder	L_arm	Invisible
1651	0.0244002	MAMMAL	l_shoulder	L_arm	Visible
1652	0.0245068	MAMMAL	l_shoulder	L_arm	Visible
1653	0.0719228	MAMMAL	l_shoulder	L_arm	Visible
1654	0.0291432	MAMMAL	l_shoulder	L_arm	Visible
1655	0.0290633	MAMMAL	l_shoulder	L_arm	Visible
1656	0.030913	MAMMAL	l_shoulder	L_arm	Visible
1657	0.04304	MAMMAL	l_shoulder	L_arm	Visible
1658	0.0314966	MAMMAL	l_shoulder	L_arm	Visible
1659	0.048259	MAMMAL	l_shoulder	L_arm	Visible
1660	0.0154126	MAMMAL	l_shoulder	L_arm	Visible
1661	0.0596821	MAMMAL	l_shoulder	L_arm	Visible
1662	0.0176416	MAMMAL	l_shoulder	L_arm	Invisible
1663	0.0255481	MAMMAL	l_shoulder	L_arm	Visible
1664	0.0837126	MAMMAL	l_shoulder	L_arm	Visible
1665	0.0341868	MAMMAL	l_shoulder	L_arm	Visible
1666	0.00688178	MAMMAL	l_shoulder	L_arm	Invisible
1667	0.0363682	MAMMAL	l_shoulder	L_arm	Visible
1668	0.0235052	MAMMAL	l_shoulder	L_arm	Visible
1669	0.029844	MAMMAL	l_shoulder	L_arm	Invisible
1670	0.00894919	MAMMAL	l_shoulder	L_arm	Invisible
1671	0.0422181	MAMMAL	l_shoulder	L_arm	Visible
1672	0.0212133	MAMMAL	l_shoulder	L_arm	Visible
1673	0.028243	MAMMAL	l_shoulder	L_arm	Invisible
1674	0.0163669	MAMMAL	l_shoulder	L_arm	Invisible
1675	0.0313459	MAMMAL	l_shoulder	L_arm	Visible
1676	0.0333397	MAMMAL	l_shoulder	L_arm	Visible
1677	0.0352573	MAMMAL	l_shoulder	L_arm	Invisible
1678	0.0305003	MAMMAL	l_shoulder	L_arm	Invisible
1679	0.0517798	MAMMAL	l_shoulder	L_arm	Visible
1680	0.0395429	MAMMAL	r_shoulder	R_arm	Visible
1681	0.0264616	MAMMAL	r_shoulder	R_arm	Visible
1682	0.00539919	MAMMAL	r_shoulder	R_arm	Visible
1683	0.0880362	MAMMAL	r_shoulder	R_arm	Invisible
1684	0.0196288	MAMMAL	r_shoulder	R_arm	Visible
1685	0.0249782	MAMMAL	r_shoulder	R_arm	Visible
1686	0.0347454	MAMMAL	r_shoulder	R_arm	Visible
1687	0.041882	MAMMAL	r_shoulder	R_arm	Invisible
1688	0.093751	MAMMAL	r_shoulder	R_arm	Visible
1689	0.0325563	MAMMAL	r_shoulder	R_arm	Visible
1690	0.040248	MAMMAL	r_shoulder	R_arm	Visible
1691	0.0572103	MAMMAL	r_shoulder	R_arm	Invisible
1692	0.0209	MAMMAL	r_shoulder	R_arm	Visible
1693	0.0332981	MAMMAL	r_shoulder	R_arm	Visible
1694	0.0410251	MAMMAL	r_shoulder	R_arm	Visible
1695	0.0688228	MAMMAL	r_shoulder	R_arm	Invisible
1696	0.0382052	MAMMAL	r_shoulder	R_arm	Invisible
1697	0.0302926	MAMMAL	r_shoulder	R_arm	Visible
1698	0.0387618	MAMMAL	r_shoulder	R_arm	Visible
1699	0.0346867	MAMMAL	r_shoulder	R_arm	Invisible
1700	0.00678027	MAMMAL	r_shoulder	R_arm	Invisible
1701	0.0265948	MAMMAL	r_shoulder	R_arm	Visible
1702	0.0515003	MAMMAL	r_shoulder	R_arm	Visible
1703	0.0196773	MAMMAL	r_shoulder	R_arm	Invisible
1704	0.0129507	MAMMAL	r_shoulder	R_arm	Invisible
1705	0.0195898	MAMMAL	r_shoulder	R_arm	Visible
1706	0.0390881	MAMMAL	r_shoulder	R_arm	Visible
1707	0.119033	MAMMAL	r_shoulder	R_arm	Invisible
1708	0.0140224	MAMMAL	r_shoulder	R_arm	Invisible
1709	0.0294888	MAMMAL	r_shoulder	R_arm	Visible
1710	0.0389535	MAMMAL	r_shoulder	R_arm	Visible
1711	0.0391688	MAMMAL	r_shoulder	R_arm	Invisible
1712	0.0110805	MAMMAL	r_shoulder	R_arm	Invisible
1713	0.0207719	MAMMAL	r_shoulder	R_arm	Visible
1714	0.0493152	MAMMAL	r_shoulder	R_arm	Visible
1715	0.018735	MAMMAL	r_shoulder	R_arm	Invisible
1716	0.0456574	MAMMAL	r_shoulder	R_arm	Invisible
1717	0.0222407	MAMMAL	r_shoulder	R_arm	Visible
1718	0.0555007	MAMMAL	r_shoulder	R_arm	Visible
1719	0.0161473	MAMMAL	r_shoulder	R_arm	Invisible
1720	0.0304871	MAMMAL	r_shoulder	R_arm	Invisible
1721	0.0369346	MAMMAL	r_shoulder	R_arm	Visible
1722	0.0534858	MAMMAL	r_shoulder	R_arm	Visible
1723	0.0386683	MAMMAL	r_shoulder	R_arm	Visible
1724	0.0122142	MAMMAL	r_shoulder	R_arm	Invisible
1725	0.0363033	MAMMAL	r_shoulder	R_arm	Visible
1726	0.0389922	MAMMAL	r_shoulder	R_arm	Visible
1727	0.0126211	MAMMAL	r_shoulder	R_arm	Visible
1728	0.00596309	MAMMAL	r_shoulder	R_arm	Invisible
1729	0.0386261	MAMMAL	r_shoulder	R_arm	Visible
1730	0.0605345	MAMMAL	r_shoulder	R_arm	Invisible
1731	0.0238659	MAMMAL	r_shoulder	R_arm	Visible
1732	0.00348463	MAMMAL	r_shoulder	R_arm	Invisible
1733	0.0100016	MAMMAL	r_shoulder	R_arm	Invisible
1734	0.17832	MAMMAL	r_shoulder	R_arm	Visible
1735	0.0220319	MAMMAL	r_shoulder	R_arm	Visible
1736	0.0158456	MAMMAL	r_shoulder	R_arm	Invisible
1737	0.0280256	MAMMAL	r_shoulder	R_arm	Visible
1738	0.0319907	MAMMAL	r_shoulder	R_arm	Visible
1739	0.0257833	MAMMAL	r_shoulder	R_arm	Visible
1740	0.0113203	MAMMAL	r_shoulder	R_arm	Invisible
1741	0.0315489	MAMMAL	r_shoulder	R_arm	Visible
1742	0.030916	MAMMAL	r_shoulder	R_arm	Visible
1743	0.0339577	MAMMAL	r_shoulder	R_arm	Visible
1744	0.00416541	MAMMAL	r_shoulder	R_arm	Invisible
1745	0.0614797	MAMMAL	r_shoulder	R_arm	Visible
1746	0.0142728	MAMMAL	r_shoulder	R_arm	Visible
1747	0.0372129	MAMMAL	r_shoulder	R_arm	Visible
1748	0.00931573	MAMMAL	r_shoulder	R_arm	Invisible
1749	0.444384	MAMMAL	r_shoulder	R_arm	Visible
1750	0.0381792	MAMMAL	r_shoulder	R_arm	Visible
1751	0.0361135	MAMMAL	r_shoulder	R_arm	Visible
1752	0.00871439	MAMMAL	r_shoulder	R_arm	Invisible
1753	0.0219383	MAMMAL	r_shoulder	R_arm	Visible
1754	0.0315524	MAMMAL	r_shoulder	R_arm	Visible
1755	0.0293328	MAMMAL	r_shoulder	R_arm	Visible
1756	0.0138047	MAMMAL	r_shoulder	R_arm	Invisible
1757	0.0462005	MAMMAL	r_shoulder	R_arm	Visible
1758	0.0292018	MAMMAL	r_shoulder	R_arm	Visible
1759	0.0237309	MAMMAL	r_shoulder	R_arm	Visible
1760	0.0178665	MAMMAL	r_shoulder	R_arm	Invisible
1761	0.0370663	MAMMAL	r_shoulder	R_arm	Visible
1762	0.0597265	MAMMAL	r_shoulder	R_arm	Visible
1763	0.0208473	MAMMAL	r_shoulder	R_arm	Visible
1764	0.00663939	MAMMAL	r_shoulder	R_arm	Invisible
1765	0.0253165	MAMMAL	r_shoulder	R_arm	Visible
1766	0.0581361	MAMMAL	r_shoulder	R_arm	Visible
1767	0.0495094	MAMMAL	r_shoulder	R_arm	Visible
1768	0.00953896	MAMMAL	r_shoulder	R_arm	Invisible
1769	0.0318455	MAMMAL	r_shoulder	R_arm	Visible
1770	0.0274992	MAMMAL	r_shoulder	R_arm	Visible
1771	0.0213344	MAMMAL	r_shoulder	R_arm	Visible
1772	0.0139646	MAMMAL	r_shoulder	R_arm	Invisible
1773	0.026957	MAMMAL	r_shoulder	R_arm	Visible
1774	0.0899687	MAMMAL	r_shoulder	R_arm	Invisible
1775	0.0125338	MAMMAL	r_shoulder	R_arm	Visible
1776	0.0110759	MAMMAL	r_shoulder	R_arm	Invisible
1777	0.0425403	MAMMAL	r_shoulder	R_arm	Visible
1778	0.0202948	MAMMAL	r_shoulder	R_arm	Visible
1779	0.0136019	MAMMAL	r_shoulder	R_arm	Invisible
1780	0.0111024	MAMMAL	r_shoulder	R_arm	Invisible
1781	0.0374935	MAMMAL	r_shoulder	R_arm	Visible
1782	0.0354167	MAMMAL	r_shoulder	R_arm	Visible
1783	0.0206085	MAMMAL	r_shoulder	R_arm	Visible
1784	0.0145152	MAMMAL	r_shoulder	R_arm	Invisible
1785	0.0283429	MAMMAL	r_shoulder	R_arm	Visible
1786	0.0690767	MAMMAL	r_shoulder	R_arm	Invisible
1787	0.0273742	MAMMAL	r_shoulder	R_arm	Visible
1788	0.0268757	MAMMAL	r_shoulder	R_arm	Invisible
1789	0.0159758	MAMMAL	r_shoulder	R_arm	Visible
1790	0.00873847	MAMMAL	r_shoulder	R_arm	Invisible
1791	0.0280717	MAMMAL	r_shoulder	R_arm	Visible
1792	0.0283987	MAMMAL	r_shoulder	R_arm	Invisible
1793	0.0182496	MAMMAL	r_shoulder	R_arm	Visible
1794	0.00842092	MAMMAL	r_shoulder	R_arm	Invisible
1795	0.0160236	MAMMAL	r_shoulder	R_arm	Visible
1796	0.0298562	MAMMAL	r_shoulder	R_arm	Invisible
1797	0.0209253	MAMMAL	r_shoulder	R_arm	Visible
1798	0.0157727	MAMMAL	r_shoulder	R_arm	Visible
1799	0.0705096	MAMMAL	r_shoulder	R_arm	Visible
1800	0.0395808	MAMMAL	r_shoulder	R_arm	Invisible
1801	0.0278526	MAMMAL	r_shoulder	R_arm	Visible
1802	0.0216583	MAMMAL	r_shoulder	R_arm	Visible
1803	0.0362328	MAMMAL	r_shoulder	R_arm	Visible
1804	0.0156522	MAMMAL	r_shoulder	R_arm	Invisible
1805	0.0195966	MAMMAL	r_shoulder	R_arm	Visible
1806	0.0175478	MAMMAL	r_shoulder	R_arm	Visible
1807	0.0282039	MAMMAL	r_shoulder	R_arm	Visible
1808	0.0946604	MAMMAL	r_shoulder	R_arm	Invisible
1809	0.016407	MAMMAL	r_shoulder	R_arm	Visible
1810	0.0253395	MAMMAL	r_shoulder	R_arm	Visible
1811	0.0243114	MAMMAL	r_shoulder	R_arm	Visible
1812	0.0535529	MAMMAL	r_shoulder	R_arm	Invisible
1813	0.0221469	MAMMAL	r_shoulder	R_arm	Visible
1814	0.0380619	MAMMAL	r_shoulder	R_arm	Invisible
1815	0.01365	MAMMAL	r_shoulder	R_arm	Visible
1816	0.0858213	MAMMAL	r_shoulder	R_arm	Invisible
1817	0.0226112	MAMMAL	r_shoulder	R_arm	Visible
1818	0.0972024	MAMMAL	r_shoulder	R_arm	Invisible
1819	0.0358466	MAMMAL	r_shoulder	R_arm	Visible
1820	0.0397616	MAMMAL	r_shoulder	R_arm	Invisible
1821	0.0201201	MAMMAL	r_shoulder	R_arm	Visible
1822	0.0255118	MAMMAL	r_shoulder	R_arm	Visible
1823	0.0803124	MAMMAL	r_shoulder	R_arm	Visible
1824	0.0130703	MAMMAL	r_shoulder	R_arm	Invisible
1825	0.0140491	MAMMAL	r_shoulder	R_arm	Visible
1826	0.0195644	MAMMAL	r_shoulder	R_arm	Visible
1827	0.0541696	MAMMAL	r_shoulder	R_arm	Visible
1828	0.0154499	MAMMAL	r_shoulder	R_arm	Invisible
1829	0.0178392	MAMMAL	r_shoulder	R_arm	Visible
1830	0.0287194	MAMMAL	r_shoulder	R_arm	Visible
1831	0.0314351	MAMMAL	r_shoulder	R_arm	Visible
1832	0.0417982	MAMMAL	r_shoulder	R_arm	Invisible
1833	0.0271985	MAMMAL	r_shoulder	R_arm	Visible
1834	0.0151987	MAMMAL	r_shoulder	R_arm	Visible
1835	0.0100186	MAMMAL	r_shoulder	R_arm	Visible
1836	0.0435952	MAMMAL	r_shoulder	R_arm	Invisible
1837	0.0114958	MAMMAL	r_shoulder	R_arm	Visible
1838	0.0138359	MAMMAL	r_shoulder	R_arm	Visible
1839	0.0186941	MAMMAL	r_shoulder	R_arm	Visible
1840	0.0111157	MAMMAL	r_shoulder	R_arm	Invisible
1841	0.0349099	MAMMAL	r_shoulder	R_arm	Visible
1842	0.0202475	MAMMAL	r_shoulder	R_arm	Visible
1843	0.0184516	MAMMAL	r_shoulder	R_arm	Visible
1844	0.0160346	MAMMAL	r_shoulder	R_arm	Invisible
1845	0.0156861	MAMMAL	r_shoulder	R_arm	Visible
1846	0.0271732	MAMMAL	r_shoulder	R_arm	Visible
1847	0.0169003	MAMMAL	r_shoulder	R_arm	Visible
1848	0.0194448	MAMMAL	r_shoulder	R_arm	Invisible
1849	0.0167742	MAMMAL	r_shoulder	R_arm	Visible
1850	0.00579417	MAMMAL	r_shoulder	R_arm	Visible
1851	0.0142078	MAMMAL	r_shoulder	R_arm	Visible
1852	0.0121219	MAMMAL	r_shoulder	R_arm	Invisible
1853	0.0236081	MAMMAL	r_shoulder	R_arm	Visible
1854	0.012002	MAMMAL	r_shoulder	R_arm	Visible
1855	0.0331657	MAMMAL	r_shoulder	R_arm	Visible
1856	0.020368	MAMMAL	r_shoulder	R_arm	Invisible
1857	0.0261455	MAMMAL	r_shoulder	R_arm	Visible
1858	0.0191056	MAMMAL	r_shoulder	R_arm	Visible
1859	0.018031	MAMMAL	r_shoulder	R_arm	Visible
1860	0.030715	MAMMAL	r_shoulder	R_arm	Invisible
1861	0.0265683	MAMMAL	r_shoulder	R_arm	Visible
1862	0.0140821	MAMMAL	r_shoulder	R_arm	Visible
1863	0.015071	MAMMAL	r_shoulder	R_arm	Visible
1864	0.00422131	MAMMAL	r_shoulder	R_arm	Invisible
1865	0.0213431	MAMMAL	r_shoulder	R_arm	Visible
1866	0.0150426	MAMMAL	r_shoulder	R_arm	Visible
1867	0.0149848	MAMMAL	r_shoulder	R_arm	Visible
1868	0.0410132	MAMMAL	r_shoulder	R_arm	Invisible
1869	0.0321281	MAMMAL	r_shoulder	R_arm	Visible
1870	0.00662754	MAMMAL	r_shoulder	R_arm	Visible
1871	0.0203408	MAMMAL	r_shoulder	R_arm	Visible
1872	0.0113575	MAMMAL	r_shoulder	R_arm	Visible
1873	0.0299613	MAMMAL	r_shoulder	R_arm	Visible
1874	0.0210138	MAMMAL	r_shoulder	R_arm	Visible
1875	0.0323512	MAMMAL	r_shoulder	R_arm	Visible
1876	0.0328533	MAMMAL	r_shoulder	R_arm	Visible
1877	0.0333834	MAMMAL	r_shoulder	R_arm	Visible
1878	0.0125905	MAMMAL	r_shoulder	R_arm	Visible
1879	0.0254173	MAMMAL	r_shoulder	R_arm	Visible
1880	0.0363199	MAMMAL	r_shoulder	R_arm	Invisible
1881	0.0157892	MAMMAL	r_shoulder	R_arm	Visible
1882	0.0136944	MAMMAL	r_shoulder	R_arm	Visible
1883	0.0265427	MAMMAL	r_shoulder	R_arm	Visible
1884	0.0423444	MAMMAL	r_shoulder	R_arm	Visible
1885	0.0301294	MAMMAL	r_shoulder	R_arm	Invisible
1886	0.0107876	MAMMAL	r_shoulder	R_arm	Visible
1887	0.053213	MAMMAL	r_shoulder	R_arm	Visible
1888	0.0227508	MAMMAL	r_shoulder	R_arm	Visible
1889	0.0200137	MAMMAL	r_shoulder	R_arm	Invisible
1890	0.0243061	MAMMAL	r_shoulder	R_arm	Visible
1891	0.0452049	MAMMAL	r_shoulder	R_arm	Visible
1892	0.00908841	MAMMAL	r_shoulder	R_arm	Visible
1893	0.0338243	MAMMAL	r_shoulder	R_arm	Invisible
1894	0.0300971	MAMMAL	r_shoulder	R_arm	Visible
1895	0.0381199	MAMMAL	r_shoulder	R_arm	Visible
1896	0.0423231	MAMMAL	r_shoulder	R_arm	Visible
1897	0.0364768	MAMMAL	r_shoulder	R_arm	Visible
1898	0.0165852	MAMMAL	r_shoulder	R_arm	Visible
1899	0.0507712	MAMMAL	r_shoulder	R_arm	Visible
1900	0.0324145	MAMMAL	r_shoulder	R_arm	Visible
1901	0.00215459	MAMMAL	r_shoulder	R_arm	Invisible
1902	0.0309597	MAMMAL	r_shoulder	R_arm	Visible
1903	0.0156069	MAMMAL	r_shoulder	R_arm	Visible
1904	0.0353442	MAMMAL	r_shoulder	R_arm	Invisible
1905	0.0163826	MAMMAL	r_shoulder	R_arm	Visible
1906	0.0264244	MAMMAL	r_shoulder	R_arm	Visible
1907	0.0907928	MAMMAL	r_shoulder	R_arm	Visible
1908	0.0380301	MAMMAL	r_shoulder	R_arm	Visible
1909	0.0377052	MAMMAL	r_shoulder	R_arm	Visible
1910	0.0177944	MAMMAL	r_shoulder	R_arm	Visible
1911	0.0189634	MAMMAL	r_shoulder	R_arm	Visible
1912	0.0194584	MAMMAL	r_shoulder	R_arm	Invisible
1913	0.0417652	MAMMAL	r_shoulder	R_arm	Visible
1914	0.0142595	MAMMAL	r_shoulder	R_arm	Visible
1915	0.0251717	MAMMAL	r_shoulder	R_arm	Visible
1916	0.0192494	MAMMAL	r_shoulder	R_arm	Visible
1917	0.0314246	MAMMAL	r_shoulder	R_arm	Visible
1918	0.0267351	MAMMAL	r_shoulder	R_arm	Invisible
1919	0.0403383	MAMMAL	r_shoulder	R_arm	Visible
1920	0.0238288	MAMMAL	r_shoulder	R_arm	Visible
1921	0.0212782	MAMMAL	r_shoulder	R_arm	Visible
1922	0.0203829	MAMMAL	r_shoulder	R_arm	Invisible
1923	0.0289068	MAMMAL	r_shoulder	R_arm	Invisible
1924	0.0274883	MAMMAL	r_shoulder	R_arm	Visible
1925	0.0216599	MAMMAL	r_shoulder	R_arm	Visible
1926	0.0290518	MAMMAL	r_shoulder	R_arm	Visible
1927	0.0170469	MAMMAL	r_shoulder	R_arm	Invisible
1928	0.0183216	MAMMAL	r_shoulder	R_arm	Invisible
1929	0.0277988	MAMMAL	r_shoulder	R_arm	Visible
1930	0.0406045	MAMMAL	r_shoulder	R_arm	Visible
1931	0.0371873	MAMMAL	r_shoulder	R_arm	Invisible
1932	0.0138455	MAMMAL	r_shoulder	R_arm	Invisible
1933	0.0213764	MAMMAL	r_shoulder	R_arm	Visible
1934	0.0117984	MAMMAL	r_shoulder	R_arm	Invisible
1935	0.0195224	MAMMAL	r_shoulder	R_arm	Invisible
1936	0.0128705	MAMMAL	r_shoulder	R_arm	Invisible
1937	0.02311	MAMMAL	r_shoulder	R_arm	Visible
1938	0.0290118	MAMMAL	r_shoulder	R_arm	Visible
1939	0.020018	MAMMAL	r_shoulder	R_arm	Invisible
1940	0.026608	MAMMAL	r_shoulder	R_arm	Visible
1941	0.0183587	MAMMAL	r_shoulder	R_arm	Visible
1942	0.0167306	MAMMAL	r_shoulder	R_arm	Visible
1943	0.0444428	MAMMAL	r_shoulder	R_arm	Invisible
1944	0.0626053	MAMMAL	r_shoulder	R_arm	Visible
1945	0.0243893	MAMMAL	r_shoulder	R_arm	Visible
1946	0.0223999	MAMMAL	r_shoulder	R_arm	Visible
1947	0.0225152	MAMMAL	r_shoulder	R_arm	Invisible
1948	0.0272705	MAMMAL	r_shoulder	R_arm	Invisible
1949	0.0339559	MAMMAL	r_shoulder	R_arm	Visible
1950	0.0231567	MAMMAL	r_shoulder	R_arm	Visible
1951	0.0353005	MAMMAL	r_shoulder	R_arm	Invisible
1952	0.0474419	MAMMAL	r_shoulder	R_arm	Invisible
1953	0.0342751	MAMMAL	r_shoulder	R_arm	Visible
1954	0.0285794	MAMMAL	r_shoulder	R_arm	Visible
1955	0.0243749	MAMMAL	r_shoulder	R_arm	Invisible
1956	0.038009	MAMMAL	r_shoulder	R_arm	Visible
1957	0.0264374	MAMMAL	r_shoulder	R_arm	Visible
1958	0.0203692	MAMMAL	r_shoulder	R_arm	Visible
1959	0.0167899	MAMMAL	r_shoulder	R_arm	Visible
1960	0.00937597	MAMMAL	l_elbow	L_arm	Visible
1961	0.0440279	MAMMAL	l_elbow	L_arm	Invisible
1962	0.0897514	MAMMAL	l_elbow	L_arm	Invisible
1963	0.118862	MAMMAL	l_elbow	L_arm	Invisible
1964	0.00797333	MAMMAL	l_elbow	L_arm	Visible
1965	0.0200621	MAMMAL	l_elbow	L_arm	Invisible
1966	0.115023	MAMMAL	l_elbow	L_arm	Invisible
1967	0.177452	MAMMAL	l_elbow	L_arm	Invisible
1968	0.00555833	MAMMAL	l_elbow	L_arm	Visible
1969	0.0517203	MAMMAL	l_elbow	L_arm	Invisible
1970	0.111859	MAMMAL	l_elbow	L_arm	Invisible
1971	0.135354	MAMMAL	l_elbow	L_arm	Invisible
1972	0.00794662	MAMMAL	l_elbow	L_arm	Visible
1973	0.0545138	MAMMAL	l_elbow	L_arm	Invisible
1974	0.121685	MAMMAL	l_elbow	L_arm	Invisible
1975	0.0701213	MAMMAL	l_elbow	L_arm	Visible
1976	0.0100216	MAMMAL	l_elbow	L_arm	Visible
1977	0.0346095	MAMMAL	l_elbow	L_arm	Invisible
1978	0.0835963	MAMMAL	l_elbow	L_arm	Invisible
1979	0.0294555	MAMMAL	l_elbow	L_arm	Visible
1980	0.00993252	MAMMAL	l_elbow	L_arm	Visible
1981	0.0128871	MAMMAL	l_elbow	L_arm	Invisible
1982	0.110303	MAMMAL	l_elbow	L_arm	Invisible
1983	0.0172875	MAMMAL	l_elbow	L_arm	Visible
1984	0.0555003	MAMMAL	l_elbow	L_arm	Visible
1985	0.08404	MAMMAL	l_elbow	L_arm	Invisible
1986	0.0356456	MAMMAL	l_elbow	L_arm	Invisible
1987	0.013986	MAMMAL	l_elbow	L_arm	Visible
1988	0.00570579	MAMMAL	l_elbow	L_arm	Visible
1989	0.0264653	MAMMAL	l_elbow	L_arm	Invisible
1990	0.0872623	MAMMAL	l_elbow	L_arm	Invisible
1991	0.0147915	MAMMAL	l_elbow	L_arm	Visible
1992	0.031356	MAMMAL	l_elbow	L_arm	Visible
1993	0.00636968	MAMMAL	l_elbow	L_arm	Invisible
1994	0.0856159	MAMMAL	l_elbow	L_arm	Invisible
1995	0.0153579	MAMMAL	l_elbow	L_arm	Visible
1996	0.00779441	MAMMAL	l_elbow	L_arm	Visible
1997	0.0189548	MAMMAL	l_elbow	L_arm	Visible
1998	0.0638069	MAMMAL	l_elbow	L_arm	Invisible
[truncated: 3,321 more rows]

## Sheet: Fig.3c
	iou	method	time
0	0.826329	MAMMAL	0
1	0.867123	MAMMAL	0
2	0.843478	MAMMAL	0
3	0.795596	MAMMAL	0
4	0.564945	MAMMAL	0
5	0.808453	MAMMAL	0
6	0.824649	MAMMAL	0
7	0.843392	MAMMAL	0
8	0.864944	MAMMAL	0
9	0.877286	MAMMAL	0
10	0.861587	MAMMAL	0
11	0.837855	MAMMAL	0
12	0.818625	MAMMAL	0
13	0.839545	MAMMAL	0
14	0.573594	MAMMAL	0
15	0.498547	MAMMAL	0
16	0.764449	MAMMAL	0
17	0.812698	MAMMAL	0
18	0.897744	MAMMAL	0
19	0.754211	MAMMAL	0
20	0.879026	MAMMAL	0
21	0.856654	MAMMAL	0
22	0.86115	MAMMAL	0
23	0.900219	MAMMAL	0
24	0.811439	MAMMAL	0
25	0.848066	MAMMAL	0
26	0.659371	MAMMAL	0
27	0.820069	MAMMAL	0
28	0.384032	MAMMAL	0
29	0.744398	MAMMAL	0
30	0.837901	MAMMAL	0
31	0.839438	MAMMAL	0
32	0.376856	MAMMAL	0
33	0.844161	MAMMAL	0
34	0.775872	MAMMAL	0
35	0.769762	MAMMAL	0
36	0.813527	MAMMAL	0
37	0.847225	MAMMAL	1
38	0.878365	MAMMAL	1
39	0.878472	MAMMAL	1
40	0.797207	MAMMAL	1
41	0.851812	MAMMAL	1
42	0.836725	MAMMAL	1
43	0.865579	MAMMAL	1
44	0.873781	MAMMAL	1
45	0.893903	MAMMAL	1
46	0.867852	MAMMAL	1
47	0.871054	MAMMAL	1
48	0.905715	MAMMAL	1
49	0.904634	MAMMAL	1
50	0.867645	MAMMAL	1
51	0.892204	MAMMAL	1
52	0.590961	MAMMAL	1
53	0.783434	MAMMAL	1
54	0.886206	MAMMAL	1
55	0.902221	MAMMAL	1
56	0.806406	MAMMAL	1
57	0.888095	MAMMAL	1
58	0.87993	MAMMAL	1
59	0.884679	MAMMAL	1
60	0.899097	MAMMAL	1
61	0.872004	MAMMAL	1
62	0.850284	MAMMAL	1
63	0.706419	MAMMAL	1
64	0.84612	MAMMAL	1
65	0.456713	MAMMAL	1
66	0.873888	MAMMAL	1
67	0.841667	MAMMAL	1
68	0.873685	MAMMAL	1
69	0.83639	MAMMAL	1
70	0.87423	MAMMAL	1
71	0.871722	MAMMAL	1
72	0.833741	MAMMAL	1
73	0.830781	MAMMAL	2
74	0.876495	MAMMAL	2
75	0.797586	MAMMAL	2
76	0.775193	MAMMAL	2
77	0.888355	MAMMAL	2
78	0.78658	MAMMAL	2
79	0.884165	MAMMAL	2
80	0.876576	MAMMAL	2
81	0.886292	MAMMAL	2
82	0.853094	MAMMAL	2
83	0.851621	MAMMAL	2
84	0.873334	MAMMAL	2
85	0.655568	MAMMAL	2
86	0.837733	MAMMAL	2
87	0.500925	MAMMAL	2
88	0.611237	MAMMAL	2
89	0.868319	MAMMAL	2
90	0.858641	MAMMAL	2
91	0.805399	MAMMAL	2
92	0.897911	MAMMAL	2
93	0.884476	MAMMAL	2
94	0.879325	MAMMAL	2
95	0.890755	MAMMAL	2
96	0.863518	MAMMAL	2
97	0.876746	MAMMAL	2
98	0.701545	MAMMAL	2
99	0.860104	MAMMAL	2
100	0.430601	MAMMAL	2
101	0.881358	MAMMAL	2
102	0.837927	MAMMAL	2
103	0.859506	MAMMAL	2
104	0.560976	MAMMAL	2
105	0.847896	MAMMAL	2
106	0.388555	MAMMAL	2
107	0.879458	MAMMAL	2
108	0.864899	MAMMAL	2
109	0.877419	MAMMAL	2
110	0.799515	MAMMAL	3
111	0.865402	MAMMAL	3
112	0.870321	MAMMAL	3
113	0.867493	MAMMAL	3
114	0.916927	MAMMAL	3
115	0.856753	MAMMAL	3
116	0.865473	MAMMAL	3
117	0.794105	MAMMAL	3
118	0.890648	MAMMAL	3
119	0.858335	MAMMAL	3
120	0.84019	MAMMAL	3
121	0.856638	MAMMAL	3
122	0.305945	MAMMAL	3
123	0.773984	MAMMAL	3
124	0.705098	MAMMAL	3
125	0.854566	MAMMAL	3
126	0.891015	MAMMAL	3
127	0.827823	MAMMAL	3
128	0.901911	MAMMAL	3
129	0.887752	MAMMAL	3
130	0.883729	MAMMAL	3
131	0.897925	MAMMAL	3
132	0.841032	MAMMAL	3
133	0.859558	MAMMAL	3
134	0.680364	MAMMAL	3
135	0.843234	MAMMAL	3
136	0.429731	MAMMAL	3
137	0.88747	MAMMAL	3
138	0.848785	MAMMAL	3
139	0.860552	MAMMAL	3
140	0.492237	MAMMAL	3
141	0.877596	MAMMAL	3
142	0.456592	MAMMAL	3
143	0.882336	MAMMAL	3
144	0.792652	MAMMAL	3
145	0.722027	MAMMAL	4
146	0.900487	MAMMAL	4
147	0.826457	MAMMAL	4
148	0.843501	MAMMAL	4
149	0.879198	MAMMAL	4
150	0.833818	MAMMAL	4
151	0.84386	MAMMAL	4
152	0.850444	MAMMAL	4
153	0.851624	MAMMAL	4
154	0.858942	MAMMAL	4
155	0.836556	MAMMAL	4
156	0.862826	MAMMAL	4
157	0.792944	MAMMAL	4
158	0.838146	MAMMAL	4
159	0.874767	MAMMAL	4
160	0.846362	MAMMAL	4
161	0.87244	MAMMAL	4
162	0.851211	MAMMAL	4
163	0.892135	MAMMAL	4
164	0.893049	MAMMAL	4
165	0.879915	MAMMAL	4
166	0.905127	MAMMAL	4
167	0.847965	MAMMAL	4
168	0.847725	MAMMAL	4
169	0.67028	MAMMAL	4
170	0.848114	MAMMAL	4
171	0.425556	MAMMAL	4
172	0.882343	MAMMAL	4
173	0.884216	MAMMAL	4
174	0.884835	MAMMAL	4
175	0.875422	MAMMAL	4
176	0.69107	MAMMAL	4
177	0.793863	MAMMAL	4
178	0.883624	MAMMAL	4
179	0.71124	MAMMAL	5
180	0.805569	MAMMAL	5
181	0.816356	MAMMAL	5
182	0.741506	MAMMAL	5
183	0.786262	MAMMAL	5
184	0.788453	MAMMAL	5
185	0.763271	MAMMAL	5
186	0.798749	MAMMAL	5
187	0.724153	MAMMAL	5
188	0.894501	MAMMAL	5
189	0.88485	MAMMAL	5
190	0.796024	MAMMAL	5
191	0.808186	MAMMAL	5
192	0.867522	MAMMAL	5
193	0.863223	MAMMAL	5
194	0.879248	MAMMAL	5
195	0.890411	MAMMAL	5
196	0.887632	MAMMAL	5
197	0.896449	MAMMAL	5
198	0.880263	MAMMAL	5
199	0.899453	MAMMAL	5
200	0.832776	MAMMAL	5
201	0.850706	MAMMAL	5
202	0.690796	MAMMAL	5
203	0.838094	MAMMAL	5
204	0.449654	MAMMAL	5
205	0.868612	MAMMAL	5
206	0.861089	MAMMAL	5
207	0.880839	MAMMAL	5
208	0.845178	MAMMAL	5
209	0.714086	MAMMAL	5
210	0.845894	MAMMAL	5
211	0.887673	MAMMAL	5
212	0.787025	MAMMAL	6
213	0.814703	MAMMAL	6
214	0.845076	MAMMAL	6
215	0.825578	MAMMAL	6
216	0.834735	MAMMAL	6
217	0.859439	MAMMAL	6
218	0.834922	MAMMAL	6
219	0.842813	MAMMAL	6
220	0.845479	MAMMAL	6
221	0.884338	MAMMAL	6
222	0.57862	MAMMAL	6
223	0.646383	MAMMAL	6
224	0.794108	MAMMAL	6
225	0.871654	MAMMAL	6
226	0.902687	MAMMAL	6
227	0.899938	MAMMAL	6
228	0.876424	MAMMAL	6
229	0.893375	MAMMAL	6
230	0.880972	MAMMAL	6
231	0.897078	MAMMAL	6
232	0.854116	MAMMAL	6
233	0.863063	MAMMAL	6
234	0.701312	MAMMAL	6
235	0.847626	MAMMAL	6
236	0.445712	MAMMAL	6
237	0.877061	MAMMAL	6
238	0.855729	MAMMAL	6
239	0.874898	MAMMAL	6
240	0.753815	MAMMAL	6
241	0.833425	MAMMAL	6
242	0.686512	MAMMAL	6
243	0.813921	MAMMAL	6
244	0.798971	MAMMAL	6
245	0.849762	MAMMAL	6
246	0.826983	MAMMAL	7
247	0.879929	MAMMAL	7
248	0.810186	MAMMAL	7
249	0.815445	MAMMAL	7
250	0.85412	MAMMAL	7
251	0.878291	MAMMAL	7
252	0.882157	MAMMAL	7
253	0.905365	MAMMAL	7
254	0.829171	MAMMAL	7
255	0.895972	MAMMAL	7
256	0.669345	MAMMAL	7
257	0.86717	MAMMAL	7
258	0.882442	MAMMAL	7
259	0.892941	MAMMAL	7
260	0.896957	MAMMAL	7
261	0.880872	MAMMAL	7
262	0.882374	MAMMAL	7
263	0.879166	MAMMAL	7
264	0.370097	MAMMAL	7
265	0.833208	MAMMAL	7
266	0.620498	MAMMAL	7
267	0.806329	MAMMAL	7
268	0.818778	MAMMAL	7
269	0.846745	MAMMAL	7
270	0.865579	MAMMAL	7
271	0.888819	MAMMAL	7
272	0.811877	MAMMAL	7
273	0.877663	MAMMAL	7
274	0.864746	MAMMAL	7
275	0.818137	MAMMAL	7
276	0.843185	MAMMAL	7
277	0.699724	MAMMAL	7
278	0.824108	MAMMAL	7
279	0.785471	MAMMAL	8
280	0.839977	MAMMAL	8
281	0.818997	MAMMAL	8
282	0.81453	MAMMAL	8
283	0.867973	MAMMAL	8
284	0.87483	MAMMAL	8
285	0.867493	MAMMAL	8
286	0.867648	MAMMAL	8
287	0.801417	MAMMAL	8
288	0.872012	MAMMAL	8
289	0.470851	MAMMAL	8
290	0.527986	MAMMAL	8
291	0.672176	MAMMAL	8
292	0.883769	MAMMAL	8
293	0.873786	MAMMAL	8
294	0.803511	MAMMAL	8
295	0.859556	MAMMAL	8
296	0.858053	MAMMAL	8
297	0.829669	MAMMAL	8
298	0.850855	MAMMAL	8
299	0.84482	MAMMAL	8
300	0.551911	MAMMAL	8
301	0.690568	MAMMAL	8
302	0.72831	MAMMAL	8
303	0.815938	MAMMAL	8
304	0.832052	MAMMAL	8
305	0.865473	MAMMAL	8
306	0.794651	MAMMAL	8
307	0.883722	MAMMAL	8
308	0.847429	MAMMAL	8
309	0.78591	MAMMAL	8
310	0.832708	MAMMAL	8
311	0.793862	MAMMAL	8
312	0.830373	MAMMAL	8
313	0.784911	MAMMAL	9
314	0.854974	MAMMAL	9
315	0.866178	MAMMAL	9
316	0.818412	MAMMAL	9
317	0.83915	MAMMAL	9
318	0.867113	MAMMAL	9
319	0.84168	MAMMAL	9
320	0.901117	MAMMAL	9
321	0.81246	MAMMAL	9
322	0.823323	MAMMAL	9
323	0.417102	MAMMAL	9
324	0.761081	MAMMAL	9
325	0.630234	MAMMAL	9
326	0.740421	MAMMAL	9
327	0.777593	MAMMAL	9
328	0.865796	MAMMAL	9
329	0.685455	MAMMAL	9
330	0.804459	MAMMAL	9
331	0.821984	MAMMAL	9
332	0.344323	MAMMAL	9
333	0.810333	MAMMAL	9
334	0.661966	MAMMAL	9
335	0.760909	MAMMAL	9
336	0.626792	MAMMAL	9
337	0.803304	MAMMAL	9
338	0.564995	MAMMAL	9
339	0.801945	MAMMAL	9
340	0.800842	MAMMAL	9
341	0.857208	MAMMAL	9
342	0.837468	MAMMAL	9
343	0.836733	MAMMAL	9
344	0.848639	MAMMAL	9
345	0.819825	MAMMAL	9
346	0.817535	MAMMAL	9
347	0.82894	MAMMAL	9
348	0.797218	MAMMAL	9
349	0.813218	MAMMAL	10
350	0.868697	MAMMAL	10
351	0.855661	MAMMAL	10
352	0.806426	MAMMAL	10
353	0.832963	MAMMAL	10
354	0.846578	MAMMAL	10
355	0.878284	MAMMAL	10
356	0.853108	MAMMAL	10
357	0.902437	MAMMAL	10
358	0.777271	MAMMAL	10
359	0.79711	MAMMAL	10
360	0	MAMMAL	10
361	0.749941	MAMMAL	10
362	0.742505	MAMMAL	10
363	0.750563	MAMMAL	10
364	0.86995	MAMMAL	10
365	0.741353	MAMMAL	10
366	0.683991	MAMMAL	10
367	0.607824	MAMMAL	10
368	0.825126	MAMMAL	10
369	0.712996	MAMMAL	10
370	0.797675	MAMMAL	10
371	0.828796	MAMMAL	10
372	0.662024	MAMMAL	10
373	0.510696	MAMMAL	10
374	0.352987	MAMMAL	10
375	0.305012	MAMMAL	10
376	0.752436	MAMMAL	10
377	0.735703	MAMMAL	10
378	0.830372	MAMMAL	10
379	0.815007	MAMMAL	10
380	0.846437	MAMMAL	10
381	0.83686	MAMMAL	10
382	0.781613	MAMMAL	10
383	0.821587	MAMMAL	10
384	0.840373	MAMMAL	10
385	0.816972	MAMMAL	10
386	0.818601	MAMMAL	11
387	0.872318	MAMMAL	11
388	0.900903	MAMMAL	11
389	0.625654	MAMMAL	11
390	0.854417	MAMMAL	11
391	0.826306	MAMMAL	11
392	0.830459	MAMMAL	11
393	0.830825	MAMMAL	11
394	0.885591	MAMMAL	11
395	0.837178	MAMMAL	11
396	0.848941	MAMMAL	11
397	0.756549	MAMMAL	11
398	0.707216	MAMMAL	11
399	0.7183	MAMMAL	11
400	0.874155	MAMMAL	11
401	0.573176	MAMMAL	11
402	0.663773	MAMMAL	11
403	0.808523	MAMMAL	11
404	0.790465	MAMMAL	11
405	0.724108	MAMMAL	11
406	0.764984	MAMMAL	11
407	0.788291	MAMMAL	11
408	0.640792	MAMMAL	11
409	0.475292	MAMMAL	11
410	0.400446	MAMMAL	11
411	0.879853	MAMMAL	11
412	0.809845	MAMMAL	11
413	0.824757	MAMMAL	11
414	0.856881	MAMMAL	11
415	0.804382	MAMMAL	11
416	0.833446	MAMMAL	11
417	0.842556	MAMMAL	11
418	0.790247	MAMMAL	11
419	0.677046	MAMMAL	11
420	0.825352	MAMMAL	11
421	0.836437	MAMMAL	12
422	0.839733	MAMMAL	12
423	0.870936	MAMMAL	12
424	0.782638	MAMMAL	12
425	0.832515	MAMMAL	12
426	0.821565	MAMMAL	12
427	0.865169	MAMMAL	12
428	0.83094	MAMMAL	12
429	0.885483	MAMMAL	12
430	0.830021	MAMMAL	12
431	0.850293	MAMMAL	12
432	0.763213	MAMMAL	12
433	0.695007	MAMMAL	12
434	0.761272	MAMMAL	12
435	0.905559	MAMMAL	12
436	0.544257	MAMMAL	12
437	0.783371	MAMMAL	12
438	0.725944	MAMMAL	12
439	0.746547	MAMMAL	12
440	0.807947	MAMMAL	12
441	0.853004	MAMMAL	12
442	0.828189	MAMMAL	12
443	0.631762	MAMMAL	12
444	0.784588	MAMMAL	12
445	0.45857	MAMMAL	12
446	0.67066	MAMMAL	12
447	0.846707	MAMMAL	12
448	0.884525	MAMMAL	12
449	0.84843	MAMMAL	12
450	0.798364	MAMMAL	12
451	0.85004	MAMMAL	12
452	0.856693	MAMMAL	12
453	0.782799	MAMMAL	12
454	0.827915	MAMMAL	12
455	0.768273	MAMMAL	12
456	0.826458	MAMMAL	13
457	0.840862	MAMMAL	13
458	0.872663	MAMMAL	13
459	0.740909	MAMMAL	13
460	0.84717	MAMMAL	13
461	0.851813	MAMMAL	13
462	0.872025	MAMMAL	13
463	0.843146	MAMMAL	13
464	0.884178	MAMMAL	13
465	0.821184	MAMMAL	13
466	0.810469	MAMMAL	13
467	0.821619	MAMMAL	13
468	0.684986	MAMMAL	13
469	0.741012	MAMMAL	13
470	0.90188	MAMMAL	13
471	0.610395	MAMMAL	13
472	0.822713	MAMMAL	13
473	0.576635	MAMMAL	13
474	0.453611	MAMMAL	13
475	0.825278	MAMMAL	13
476	0.76086	MAMMAL	13
477	0.783531	MAMMAL	13
478	0.673032	MAMMAL	13
479	0.868692	MAMMAL	13
480	0.176535	MAMMAL	13
481	0.00244996	MAMMAL	13
482	0.834848	MAMMAL	13
483	0.848638	MAMMAL	13
484	0.826943	MAMMAL	13
485	0.776367	MAMMAL	13
486	0.807756	MAMMAL	13
487	0.82651	MAMMAL	13
488	0.809662	MAMMAL	13
489	0.843064	MAMMAL	13
490	0.831318	MAMMAL	13
491	0.815586	MAMMAL	14
492	0.806801	MAMMAL	14
493	0.869602	MAMMAL	14
494	0.733165	MAMMAL	14
495	0.831865	MAMMAL	14
496	0.81947	MAMMAL	14
497	0.844921	MAMMAL	14
498	0.802462	MAMMAL	14
499	0.871481	MAMMAL	14
500	0.808893	MAMMAL	14
501	0.843308	MAMMAL	14
502	0.798597	MAMMAL	14
503	0.642662	MAMMAL	14
504	0.779563	MAMMAL	14
505	0.876663	MAMMAL	14
506	0.604099	MAMMAL	14
507	0.871059	MAMMAL	14
508	0.835131	MAMMAL	14
509	0.61803	MAMMAL	14
510	0.861544	MAMMAL	14
511	0.689133	MAMMAL	14
512	0.836546	MAMMAL	14
513	0.617462	MAMMAL	14
514	0.830236	MAMMAL	14
515	0.774421	MAMMAL	14
516	0.829946	MAMMAL	14
517	0.839964	MAMMAL	14
518	0.893619	MAMMAL	14
519	0.822685	MAMMAL	14
520	0.885529	MAMMAL	14
521	0.873638	MAMMAL	14
522	0.822785	MAMMAL	14
523	0.858706	MAMMAL	14
524	0.834307	MAMMAL	14
525	0.803747	MAMMAL	14
526	0.798688	MAMMAL	15
527	0.862494	MAMMAL	15
528	0.914796	MAMMAL	15
529	0.742757	MAMMAL	15
530	0.849711	MAMMAL	15
531	0.824892	MAMMAL	15
532	0.862052	MAMMAL	15
533	0.825008	MAMMAL	15
534	0.894154	MAMMAL	15
535	0.821756	MAMMAL	15
536	0.822131	MAMMAL	15
537	0.819731	MAMMAL	15
538	0.615193	MAMMAL	15
539	0.801142	MAMMAL	15
540	0.87197	MAMMAL	15
541	0.697606	MAMMAL	15
542	0.884702	MAMMAL	15
543	0.872602	MAMMAL	15
544	0.772854	MAMMAL	15
545	0.870542	MAMMAL	15
546	0.668335	MAMMAL	15
547	0.849888	MAMMAL	15
548	0.630839	MAMMAL	15
549	0.831967	MAMMAL	15
550	0.897005	MAMMAL	15
551	0.802629	MAMMAL	15
552	0.804495	MAMMAL	15
553	0.881385	MAMMAL	15
554	0.81162	MAMMAL	15
555	0.865624	MAMMAL	15
556	0.860394	MAMMAL	15
557	0.827077	MAMMAL	15
558	0.849943	MAMMAL	15
559	0.863935	MAMMAL	15
560	0.871199	MAMMAL	15
561	0.838732	MAMMAL	16
562	0.86998	MAMMAL	16
563	0.868027	MAMMAL	16
564	0.837484	MAMMAL	16
565	0.834902	MAMMAL	16
566	0.852458	MAMMAL	16
567	0.868858	MAMMAL	16
568	0.859064	MAMMAL	16
569	0.904304	MAMMAL	16
570	0.839728	MAMMAL	16
571	0.833703	MAMMAL	16
572	0.839933	MAMMAL	16
573	0.600727	MAMMAL	16
574	0.744575	MAMMAL	16
575	0.856224	MAMMAL	16
576	0.679095	MAMMAL	16
577	0.894318	MAMMAL	16
578	0.874863	MAMMAL	16
579	0.730637	MAMMAL	16
580	0.865652	MAMMAL	16
581	0.635813	MAMMAL	16
582	0.857053	MAMMAL	16
583	0.611231	MAMMAL	16
584	0.774846	MAMMAL	16
585	0.854896	MAMMAL	16
586	0.819342	MAMMAL	16
587	0.814824	MAMMAL	16
588	0.871933	MAMMAL	16
589	0.781109	MAMMAL	16
590	0.886215	MAMMAL	16
591	0.849003	MAMMAL	16
592	0.78591	MAMMAL	16
593	0.854728	MAMMAL	16
594	0.808995	MAMMAL	16
595	0.864755	MAMMAL	16
596	0.775792	MAMMAL	17
597	0.846698	MAMMAL	17
598	0.863101	MAMMAL	17
599	0.777519	MAMMAL	17
600	0.802887	MAMMAL	17
601	0.841002	MAMMAL	17
602	0.860692	MAMMAL	17
603	0.849796	MAMMAL	17
604	0.876312	MAMMAL	17
605	0.835499	MAMMAL	17
606	0.673575	MAMMAL	17
607	0	MAMMAL	17
608	0.870891	MAMMAL	17
609	0.597874	MAMMAL	17
610	0.619741	MAMMAL	17
611	0.808836	MAMMAL	17
612	0.604615	MAMMAL	17
613	0.873889	MAMMAL	17
614	0.87345	MAMMAL	17
615	0.654364	MAMMAL	17
616	0.860526	MAMMAL	17
617	0.69027	MAMMAL	17
618	0.838037	MAMMAL	17
619	0.589077	MAMMAL	17
620	0.812624	MAMMAL	17
621	0.881571	MAMMAL	17
622	0.812832	MAMMAL	17
623	0.784457	MAMMAL	17
624	0.817292	MAMMAL	17
625	0.862091	MAMMAL	17
626	0.864977	MAMMAL	17
627	0.853933	MAMMAL	17
628	0.823833	MAMMAL	17
629	0.842137	MAMMAL	17
630	0.853241	MAMMAL	17
631	0.805995	MAMMAL	18
632	0.849062	MAMMAL	18
633	0.862572	MAMMAL	18
634	0.808251	MAMMAL	18
635	0.83241	MAMMAL	18
636	0.842972	MAMMAL	18
637	0.847123	MAMMAL	18
638	0.812754	MAMMAL	18
639	0.880496	MAMMAL	18
640	0.844924	MAMMAL	18
641	0.827177	MAMMAL	18
642	0.801646	MAMMAL	18
643	0.63504	MAMMAL	18
644	0.801055	MAMMAL	18
645	0.849483	MAMMAL	18
646	0.762001	MAMMAL	18
647	0.870804	MAMMAL	18
648	0.870497	MAMMAL	18
649	0.607109	MAMMAL	18
650	0.860985	MAMMAL	18
651	0.275216	MAMMAL	18
652	0.754376	MAMMAL	18
653	0.494741	MAMMAL	18
654	0.749408	MAMMAL	18
655	0.806408	MAMMAL	18
656	0.828066	MAMMAL	18
657	0.860985	MAMMAL	18
658	0.841234	MAMMAL	18
659	0.786977	MAMMAL	18
660	0.866031	MAMMAL	18
661	0.810028	MAMMAL	18
662	0.810492	MAMMAL	18
663	0.875557	MAMMAL	18
664	0.822789	MAMMAL	18
665	0.865998	MAMMAL	18
666	0.812493	MAMMAL	19
667	0.864065	MAMMAL	19
668	0.844858	MAMMAL	19
669	0.838657	MAMMAL	19
670	0.803349	MAMMAL	19
671	0.845839	MAMMAL	19
672	0.860397	MAMMAL	19
673	0.830825	MAMMAL	19
674	0.898217	MAMMAL	19
675	0.828338	MAMMAL	19
676	0.839472	MAMMAL	19
677	0.811779	MAMMAL	19
678	0.64007	MAMMAL	19
679	0.801399	MAMMAL	19
680	0.886112	MAMMAL	19
681	0.771248	MAMMAL	19
682	0.847967	MAMMAL	19
683	0.861752	MAMMAL	19
684	0.693218	MAMMAL	19
685	0.841854	MAMMAL	19
686	0.68473	MAMMAL	19
687	0.819324	MAMMAL	19
688	0.585987	MAMMAL	19
689	0.844464	MAMMAL	19
690	0	MAMMAL	19
691	0.800621	MAMMAL	19
692	0.843401	MAMMAL	19
693	0.846798	MAMMAL	19
694	0.866675	MAMMAL	19
695	0.842806	MAMMAL	19
696	0.856677	MAMMAL	19
697	0.88502	MAMMAL	19
698	0.849604	MAMMAL	19
699	0.832476	MAMMAL	19
700	0.862028	MAMMAL	19
701	0.854247	MAMMAL	19
702	0.80593	MAMMAL	20
703	0.842392	MAMMAL	20
704	0.866184	MAMMAL	20
705	0.802773	MAMMAL	20
706	0.813959	MAMMAL	20
707	0.87713	MAMMAL	20
708	0.813424	MAMMAL	20
709	0.837343	MAMMAL	20
710	0.788099	MAMMAL	20
711	0.75745	MAMMAL	20
712	0.779264	MAMMAL	20
713	0.571493	MAMMAL	20
714	0.845139	MAMMAL	20
715	0.872059	MAMMAL	20
716	0.695063	MAMMAL	20
717	0.783636	MAMMAL	20
718	0.813798	MAMMAL	20
719	0.587351	MAMMAL	20
720	0.771719	MAMMAL	20
721	0.655641	MAMMAL	20
722	0.739742	MAMMAL	20
723	0.566151	MAMMAL	20
724	0.761921	MAMMAL	20
725	0	MAMMAL	20
726	0.650071	MAMMAL	20
727	0.803126	MAMMAL	20
728	0.841552	MAMMAL	20
729	0.870431	MAMMAL	20
730	0.792688	MAMMAL	20
731	0.888438	MAMMAL	20
732	0.852448	MAMMAL	20
733	0.827605	MAMMAL	20
734	0.823803	MAMMAL	20
735	0.840359	MAMMAL	20
736	0.883182	MAMMAL	20
737	0.811386	MAMMAL	21
738	0.845019	MAMMAL	21
739	0.830705	MAMMAL	21
740	0.803595	MAMMAL	21
741	0.841297	MAMMAL	21
742	0.887883	MAMMAL	21
743	0.842949	MAMMAL	21
744	0.914722	MAMMAL	21
745	0.833644	MAMMAL	21
746	0.752044	MAMMAL	21
747	0.817286	MAMMAL	21
748	0.547478	MAMMAL	21
749	0.83129	MAMMAL	21
750	0.87212	MAMMAL	21
751	0.768483	MAMMAL	21
752	0.890462	MAMMAL	21
753	0.868763	MAMMAL	21
754	0.703327	MAMMAL	21
755	0.872844	MAMMAL	21
756	0.726742	MAMMAL	21
757	0.82128	MAMMAL	21
758	0.623274	MAMMAL	21
759	0.859776	MAMMAL	21
760	0.0217856	MAMMAL	21
761	0.798631	MAMMAL	21
762	0.83611	MAMMAL	21
763	0.844714	MAMMAL	21
764	0.86757	MAMMAL	21
765	0.791786	MAMMAL	21
766	0.876071	MAMMAL	21
767	0.82417	MAMMAL	21
768	0.841676	MAMMAL	21
769	0.85684	MAMMAL	21
770	0.840266	MAMMAL	21
771	0.859877	MAMMAL	21
772	0.788344	MAMMAL	22
773	0.831523	MAMMAL	22
774	0.802467	MAMMAL	22
775	0.790194	MAMMAL	22
776	0.861871	MAMMAL	22
777	0.894696	MAMMAL	22
778	0.862513	MAMMAL	22
779	0.895212	MAMMAL	22
780	0.814564	MAMMAL	22
781	0.742535	MAMMAL	22
782	0.779963	MAMMAL	22
783	0.545117	MAMMAL	22
784	0.833072	MAMMAL	22
785	0.88777	MAMMAL	22
786	0.754203	MAMMAL	22
787	0.871003	MAMMAL	22
788	0.890017	MAMMAL	22
789	0.600865	MAMMAL	22
790	0.863981	MAMMAL	22
791	0.654996	MAMMAL	22
792	0.76998	MAMMAL	22
793	0.574852	MAMMAL	22
794	0.845321	MAMMAL	22
795	0.120917	MAMMAL	22
796	0.797808	MAMMAL	22
797	0.807225	MAMMAL	22
798	0.867763	MAMMAL	22
799	0.827967	MAMMAL	22
800	0.771543	MAMMAL	22
801	0.868428	MAMMAL	22
802	0.804871	MAMMAL	22
803	0.816809	MAMMAL	22
804	0.866242	MAMMAL	22
805	0.816913	MAMMAL	22
806	0.852672	MAMMAL	22
807	0.780078	MAMMAL	23
808	0.845112	MAMMAL	23
809	0.82178	MAMMAL	23
810	0.799521	MAMMAL	23
811	0.83007	MAMMAL	23
812	0.888035	MAMMAL	23
813	0.82582	MAMMAL	23
814	0.897204	MAMMAL	23
815	0.844767	MAMMAL	23
816	0.818283	MAMMAL	23
817	0.401872	MAMMAL	23
818	0.804818	MAMMAL	23
819	0.741982	MAMMAL	23
820	0.887435	MAMMAL	23
821	0.879366	MAMMAL	23
822	0.60482	MAMMAL	23
823	0.770693	MAMMAL	23
824	0.799941	MAMMAL	23
825	0.516059	MAMMAL	23
826	0.791195	MAMMAL	23
827	0.641927	MAMMAL	23
828	0.662787	MAMMAL	23
829	0.605391	MAMMAL	23
830	0.720175	MAMMAL	23
831	0.542567	MAMMAL	23
832	0.78492	MAMMAL	23
833	0.860199	MAMMAL	23
834	0.824311	MAMMAL	23
835	0.795182	MAMMAL	23
836	0.844177	MAMMAL	23
837	0.80885	MAMMAL	23
838	0.799183	MAMMAL	23
839	0.754417	MAMMAL	23
840	0.810695	MAMMAL	23
841	0.866281	MAMMAL	23
842	0.769931	MAMMAL	24
843	0.872147	MAMMAL	24
844	0.878497	MAMMAL	24
845	0.260053	MAMMAL	24
846	0.800621	MAMMAL	24
847	0.811361	MAMMAL	24
848	0.923515	MAMMAL	24
849	0.893298	MAMMAL	24
850	0.919756	MAMMAL	24
851	0.873235	MAMMAL	24
852	0.851912	MAMMAL	24
853	0.808743	MAMMAL	24
854	0.884502	MAMMAL	24
855	0.704438	MAMMAL	24
856	0.732305	MAMMAL	24
857	0.884151	MAMMAL	24
858	0.864156	MAMMAL	24
859	0.873496	MAMMAL	24
860	0.876647	MAMMAL	24
861	0.896878	MAMMAL	24
862	0.863924	MAMMAL	24
863	0.862745	MAMMAL	24
864	0.813991	MAMMAL	24
865	0.875808	MAMMAL	24
866	0.845009	MAMMAL	24
867	0.842081	MAMMAL	24
868	0.891401	MAMMAL	24
869	0.88115	MAMMAL	24
870	0.822056	MAMMAL	24
871	0.822316	MAMMAL	24
872	0.841042	MAMMAL	24
873	0.825861	MAMMAL	24
874	0.799517	MAMMAL	24
875	0.811829	MAMMAL	24
876	0.755062	MAMMAL	24
877	0.845175	MAMMAL	24
878	0.656861	MAMMAL	24
879	0.771216	MAMMAL	24
880	0.779398	MAMMAL	25
881	0.891884	MAMMAL	25
882	0.874886	MAMMAL	25
883	0.799005	MAMMAL	25
884	0.823518	MAMMAL	25
885	0.892333	MAMMAL	25
886	0.855064	MAMMAL	25
887	0.921631	MAMMAL	25
888	0.852135	MAMMAL	25
889	0.914454	MAMMAL	25
890	0.869444	MAMMAL	25
891	0.877779	MAMMAL	25
892	0.800494	MAMMAL	25
893	0.76942	MAMMAL	25
894	0.89419	MAMMAL	25
895	0.881998	MAMMAL	25
896	0.876985	MAMMAL	25
897	0.763491	MAMMAL	25
898	0.725829	MAMMAL	25
899	0.827249	MAMMAL	25
900	0.798234	MAMMAL	25
901	0.830322	MAMMAL	25
902	0.837806	MAMMAL	25
903	0.817375	MAMMAL	25
904	0.780168	MAMMAL	25
905	0.842804	MAMMAL	25
906	0.696304	MAMMAL	25
907	0.818748	MAMMAL	25
908	0.831989	MAMMAL	25
909	0.797062	MAMMAL	25
910	0.827467	MAMMAL	25
911	0.590707	MAMMAL	25
912	0.815797	MAMMAL	25
913	0.840099	MAMMAL	25
914	0.842453	MAMMAL	25
915	0.874989	MAMMAL	25
916	0.834204	MAMMAL	25
917	0.729111	MAMMAL	26
918	0.870288	MAMMAL	26
919	0.897185	MAMMAL	26
920	0.81307	MAMMAL	26
921	0.766911	MAMMAL	26
922	0.88891	MAMMAL	26
923	0.866196	MAMMAL	26
924	0.910609	MAMMAL	26
925	0.865064	MAMMAL	26
926	0.871756	MAMMAL	26
927	0.668272	MAMMAL	26
928	0.843196	MAMMAL	26
929	0.568049	MAMMAL	26
930	0.662044	MAMMAL	26
931	0.799257	MAMMAL	26
932	0.855293	MAMMAL	26
933	0.878491	MAMMAL	26
934	0.843934	MAMMAL	26
935	0.782647	MAMMAL	26
936	0.744032	MAMMAL	26
937	0.824921	MAMMAL	26
938	0.838891	MAMMAL	26
939	0.81365	MAMMAL	26
940	0.861296	MAMMAL	26
941	0.868929	MAMMAL	26
942	0.638525	MAMMAL	26
943	0.875516	MAMMAL	26
944	0.541373	MAMMAL	26
945	0.827866	MAMMAL	26
946	0.842629	MAMMAL	26
947	0.845695	MAMMAL	26
948	0.841934	MAMMAL	26
949	0.743471	MAMMAL	26
950	0.843984	MAMMAL	26
951	0.837399	MAMMAL	26
952	0.844341	MAMMAL	26
953	0.830604	MAMMAL	26
954	0.817218	MAMMAL	26
955	0.794635	MAMMAL	27
956	0.854533	MAMMAL	27
957	0.889448	MAMMAL	27
958	0.842932	MAMMAL	27
959	0.834617	MAMMAL	27
960	0.88104	MAMMAL	27
961	0.868013	MAMMAL	27
962	0.902434	MAMMAL	27
963	0.839016	MAMMAL	27
964	0.860009	MAMMAL	27
965	0.684947	MAMMAL	27
966	0.854229	MAMMAL	27
967	0.54442	MAMMAL	27
968	0.874917	MAMMAL	27
969	0.870374	MAMMAL	27
970	0.888155	MAMMAL	27
971	0.838596	MAMMAL	27
972	0.867891	MAMMAL	27
973	0.879923	MAMMAL	27
974	0.835588	MAMMAL	27
975	0.922557	MAMMAL	27
976	0.8666	MAMMAL	27
977	0.742436	MAMMAL	27
978	0.866499	MAMMAL	27
979	0.737526	MAMMAL	27
980	0.703953	MAMMAL	27
981	0.823214	MAMMAL	27
982	0.842585	MAMMAL	27
983	0.871129	MAMMAL	27
984	0.802287	MAMMAL	27
985	0.829903	MAMMAL	27
986	0.889054	MAMMAL	27
987	0.805768	MAMMAL	27
988	0.838365	MAMMAL	27
989	0.818584	MAMMAL	27
990	0.795756	MAMMAL	27
991	0.761587	MAMMAL	28
992	0.784975	MAMMAL	28
993	0.812514	MAMMAL	28
994	0.840936	MAMMAL	28
995	0.869176	MAMMAL	28
996	0.838809	MAMMAL	28
997	0.878174	MAMMAL	28
998	0.791318	MAMMAL	28
999	0.890575	MAMMAL	28
1000	0.86724	MAMMAL	28
1001	0.785824	MAMMAL	28
1002	0.900935	MAMMAL	28
1003	0.439176	MAMMAL	28
1004	0.878798	MAMMAL	28
1005	0.869078	MAMMAL	28
1006	0.90969	MAMMAL	28
1007	0.857166	MAMMAL	28
1008	0.833382	MAMMAL	28
1009	0.808538	MAMMAL	28
1010	0.853377	MAMMAL	28
1011	0.761501	MAMMAL	28
1012	0.802519	MAMMAL	28
1013	0.556889	MAMMAL	28
1014	0.774871	MAMMAL	28
1015	0.831069	MAMMAL	28
1016	0.794731	MAMMAL	28
1017	0.789916	MAMMAL	28
1018	0.860771	MAMMAL	28
1019	0.798866	MAMMAL	28
1020	0.896213	MAMMAL	28
1021	0.839029	MAMMAL	28
1022	0.815372	MAMMAL	28
1023	0.866065	MAMMAL	28
1024	0.815096	MAMMAL	28
1025	0.854594	MAMMAL	28
1026	0.867465	MAMMAL	29
1027	0.880818	MAMMAL	29
1028	0.814503	MAMMAL	29
1029	0.811823	MAMMAL	29
1030	0.799544	MAMMAL	29
1031	0.841574	MAMMAL	29
1032	0.860683	MAMMAL	29
1033	0.83006	MAMMAL	29
1034	0.888665	MAMMAL	29
1035	0.841484	MAMMAL	29
1036	0.871883	MAMMAL	29
1037	0.783351	MAMMAL	29
1038	0.882689	MAMMAL	29
1039	0.469171	MAMMAL	29
1040	0.866325	MAMMAL	29
1041	0.864769	MAMMAL	29
1042	0.852548	MAMMAL	29
1043	0.824112	MAMMAL	29
1044	0.865342	MAMMAL	29
1045	0.845556	MAMMAL	29
1046	0.83122	MAMMAL	29
1047	0.809264	MAMMAL	29
1048	0.74298	MAMMAL	29
1049	0.681334	MAMMAL	29
1050	0.761725	MAMMAL	29
1051	0.845996	MAMMAL	29
1052	0.802563	MAMMAL	29
1053	0.807804	MAMMAL	29
1054	0.881049	MAMMAL	29
1055	0.805434	MAMMAL	29
1056	0.884827	MAMMAL	29
1057	0.844518	MAMMAL	29
1058	0.819393	MAMMAL	29
1059	0.873274	MAMMAL	29
1060	0.841792	MAMMAL	29
1061	0.850034	MAMMAL	29
1062	0.852198	MAMMAL	30
1063	0.866902	MAMMAL	30
1064	0.898272	MAMMAL	30
1065	0.798599	MAMMAL	30
1066	0.864294	MAMMAL	30
1067	0.816775	MAMMAL	30
1068	0.893464	MAMMAL	30
1069	0.848025	MAMMAL	30
1070	0.88991	MAMMAL	30
1071	0.840586	MAMMAL	30
1072	0.89135	MAMMAL	30
1073	0.781494	MAMMAL	30
1074	0.843336	MAMMAL	30
1075	0.416394	MAMMAL	30
1076	0.865035	MAMMAL	30
1077	0.836396	MAMMAL	30
1078	0.861519	MAMMAL	30
1079	0.850869	MAMMAL	30
1080	0.889075	MAMMAL	30
1081	0.830223	MAMMAL	30
1082	0.838224	MAMMAL	30
1083	0.802134	MAMMAL	30
1084	0.737432	MAMMAL	30
1085	0.591141	MAMMAL	30
1086	0.773082	MAMMAL	30
1087	0.831504	MAMMAL	30
1088	0.813	MAMMAL	30
1089	0.820299	MAMMAL	30
1090	0.876603	MAMMAL	30
1091	0.817542	MAMMAL	30
1092	0.885204	MAMMAL	30
1093	0.86017	MAMMAL	30
1094	0.841966	MAMMAL	30
1095	0.872103	MAMMAL	30
1096	0.849451	MAMMAL	30
1097	0.846396	MAMMAL	30
1098	0.822888	MAMMAL	31
1099	0.880267	MAMMAL	31
1100	0.879546	MAMMAL	31
1101	0.831979	MAMMAL	31
1102	0.827227	MAMMAL	31
1103	0.846919	MAMMAL	31
1104	0.894746	MAMMAL	31
1105	0.880589	MAMMAL	31
1106	0.8487	MAMMAL	31
1107	0.867194	MAMMAL	31
1108	0.870361	MAMMAL	31
1109	0.546933	MAMMAL	31
1110	0.850078	MAMMAL	31
1111	0.450913	MAMMAL	31
1112	0.87628	MAMMAL	31
1113	0.800959	MAMMAL	31
1114	0.856243	MAMMAL	31
1115	0.839063	MAMMAL	31
1116	0.884863	MAMMAL	31
1117	0.85855	MAMMAL	31
1118	0.85316	MAMMAL	31
1119	0.826398	MAMMAL	31
1120	0.747748	MAMMAL	31
1121	0.608164	MAMMAL	31
1122	0.787187	MAMMAL	31
1123	0.845564	MAMMAL	31
1124	0.79457	MAMMAL	31
1125	0.813257	MAMMAL	31
1126	0.871325	MAMMAL	31
1127	0.801734	MAMMAL	31
1128	0.887649	MAMMAL	31
1129	0.861138	MAMMAL	31
1130	0.824361	MAMMAL	31
1131	0.864048	MAMMAL	31
1132	0.853501	MAMMAL	31
1133	0.850746	MAMMAL	31
1134	0.807913	MAMMAL	32
1135	0.862589	MAMMAL	32
1136	0.865317	MAMMAL	32
1137	0.80611	MAMMAL	32
1138	0.820698	MAMMAL	32
1139	0.875633	MAMMAL	32
1140	0.87856	MAMMAL	32
1141	0.889304	MAMMAL	32
1142	0.852093	MAMMAL	32
1143	0.88207	MAMMAL	32
1144	0.895547	MAMMAL	32
1145	0.340885	MAMMAL	32
1146	0.870977	MAMMAL	32
1147	0.485888	MAMMAL	32
1148	0.870062	MAMMAL	32
1149	0.804251	MAMMAL	32
1150	0.841649	MAMMAL	32
1151	0.843602	MAMMAL	32
1152	0.894322	MAMMAL	32
1153	0.837698	MAMMAL	32
1154	0.862424	MAMMAL	32
1155	0.813615	MAMMAL	32
1156	0.745307	MAMMAL	32
1157	0.460855	MAMMAL	32
1158	0.772078	MAMMAL	32
1159	0.849661	MAMMAL	32
1160	0.828496	MAMMAL	32
1161	0.836913	MAMMAL	32
1162	0.840639	MAMMAL	32
1163	0.788264	MAMMAL	32
1164	0.89399	MAMMAL	32
1165	0.822878	MAMMAL	32
1166	0.835286	MAMMAL	32
1167	0.845398	MAMMAL	32
1168	0.842655	MAMMAL	32
1169	0.857916	MAMMAL	32
1170	0.802265	MAMMAL	33
1171	0.873455	MAMMAL	33
1172	0.881158	MAMMAL	33
1173	0.832384	MAMMAL	33
1174	0.814285	MAMMAL	33
1175	0.866311	MAMMAL	33
1176	0.906284	MAMMAL	33
1177	0.890428	MAMMAL	33
1178	0.867841	MAMMAL	33
1179	0.872844	MAMMAL	33
1180	0.885148	MAMMAL	33
1181	0.537347	MAMMAL	33
1182	0.874328	MAMMAL	33
1183	0.414275	MAMMAL	33
1184	0.859826	MAMMAL	33
1185	0.798646	MAMMAL	33
1186	0.844544	MAMMAL	33
1187	0.831067	MAMMAL	33
1188	0.864589	MAMMAL	33
1189	0.842423	MAMMAL	33
1190	0.843535	MAMMAL	33
1191	0.807836	MAMMAL	33
1192	0.754137	MAMMAL	33
1193	0.473084	MAMMAL	33
1194	0.698716	MAMMAL	33
1195	0.697552	MAMMAL	33
1196	0.814856	MAMMAL	33
1197	0.854346	MAMMAL	33
1198	0.843366	MAMMAL	33
1199	0.781009	MAMMAL	33
1200	0.864046	MAMMAL	33
1201	0.796834	MAMMAL	33
1202	0.804536	MAMMAL	33
1203	0.811982	MAMMAL	33
1204	0.831323	MAMMAL	33
1205	0.862615	MAMMAL	33
1206	0.825144	MAMMAL	34
1207	0.866567	MAMMAL	34
1208	0.870403	MAMMAL	34
1209	0.742457	MAMMAL	34
1210	0.835755	MAMMAL	34
1211	0.836095	MAMMAL	34
1212	0.873265	MAMMAL	34
1213	0.88837	MAMMAL	34
1214	0.869306	MAMMAL	34
1215	0.873005	MAMMAL	34
1216	0.879668	MAMMAL	34
1217	0.621832	MAMMAL	34
1218	0.886323	MAMMAL	34
1219	0.466582	MAMMAL	34
1220	0.859683	MAMMAL	34
1221	0.80608	MAMMAL	34
1222	0.856166	MAMMAL	34
1223	0.791086	MAMMAL	34
1224	0.77364	MAMMAL	34
1225	0.803999	MAMMAL	34
1226	0.807844	MAMMAL	34
1227	0.829291	MAMMAL	34
1228	0.73964	MAMMAL	34
1229	0.400922	MAMMAL	34
1230	0.672315	MAMMAL	34
1231	0.559157	MAMMAL	34
1232	0.783459	MAMMAL	34
1233	0.812575	MAMMAL	34
1234	0.862396	MAMMAL	34
1235	0.78733	MAMMAL	34
1236	0.917094	MAMMAL	34
1237	0.815005	MAMMAL	34
1238	0.819568	MAMMAL	34
1239	0.898597	MAMMAL	34
1240	0.812072	MAMMAL	34
1241	0.850479	MAMMAL	34
1242	0.809389	MAMMAL	35
1243	0.848803	MAMMAL	35
1244	0.834631	MAMMAL	35
1245	0.789447	MAMMAL	35
1246	0.824397	MAMMAL	35
1247	0.833063	MAMMAL	35
1248	0.821161	MAMMAL	35
1249	0.825947	MAMMAL	35
1250	0.88102	MAMMAL	35
1251	0.875977	MAMMAL	35
1252	0.485411	MAMMAL	35
1253	0.81622	MAMMAL	35
1254	0.436409	MAMMAL	35
1255	0.847092	MAMMAL	35
1256	0.73665	MAMMAL	35
1257	0.898638	MAMMAL	35
1258	0.853407	MAMMAL	35
1259	0.87841	MAMMAL	35
1260	0.83519	MAMMAL	35
1261	0.841172	MAMMAL	35
1262	0.899231	MAMMAL	35
1263	0.822205	MAMMAL	35
1264	0.723593	MAMMAL	35
1265	0.848663	MAMMAL	35
1266	0.685648	MAMMAL	35
1267	0.724555	MAMMAL	35
1268	0.772657	MAMMAL	35
1269	0.806245	MAMMAL	35
1270	0.850317	MAMMAL	35
1271	0.815506	MAMMAL	35
1272	0.85566	MAMMAL	35
1273	0.807875	MAMMAL	35
1274	0.742745	MAMMAL	35
1275	0.890872	MAMMAL	35
1276	0.725732	MAMMAL	35
1277	0.826142	MAMMAL	35
1278	0.796152	MAMMAL	36
1279	0.856337	MAMMAL	36
1280	0.626349	MAMMAL	36
1281	0.810751	MAMMAL	36
1282	0.82876	MAMMAL	36
1283	0.904068	MAMMAL	36
1284	0.814586	MAMMAL	36
1285	0.900749	MAMMAL	36
1286	0.888398	MAMMAL	36
1287	0.897691	MAMMAL	36
1288	0.636267	MAMMAL	36
1289	0.880261	MAMMAL	36
1290	0.429248	MAMMAL	36
1291	0.857274	MAMMAL	36
1292	0.778938	MAMMAL	36
1293	0.900793	MAMMAL	36
1294	0.828525	MAMMAL	36
1295	0.848949	MAMMAL	36
1296	0.86828	MAMMAL	36
1297	0.811736	MAMMAL	36
1298	0.8675	MAMMAL	36
1299	0.789693	MAMMAL	36
1300	0.856599	MAMMAL	36
1301	0.829609	MAMMAL	36
1302	0.789554	MAMMAL	36
1303	0.799769	MAMMAL	36
1304	0.837804	MAMMAL	36
1305	0.813551	MAMMAL	36
1306	0.864478	MAMMAL	36
1307	0.790304	MAMMAL	36
1308	0.819855	MAMMAL	36
1309	0.888312	MAMMAL	36
1310	0.776112	MAMMAL	36
1311	0.797758	MAMMAL	36
1312	0.786506	MAMMAL	37
1313	0.876688	MAMMAL	37
1314	0.772603	MAMMAL	37
1315	0.910403	MAMMAL	37
1316	0.832752	MAMMAL	37
1317	0.884969	MAMMAL	37
1318	0.902345	MAMMAL	37
1319	0.887017	MAMMAL	37
1320	0.560082	MAMMAL	37
1321	0.894269	MAMMAL	37
1322	0.461064	MAMMAL	37
1323	0.840882	MAMMAL	37
1324	0.817455	MAMMAL	37
1325	0.890885	MAMMAL	37
1326	0.870088	MAMMAL	37
1327	0.874512	MAMMAL	37
1328	0.770667	MAMMAL	37
1329	0.827791	MAMMAL	37
1330	0.638091	MAMMAL	37
1331	0.777607	MAMMAL	37
1332	0.775783	MAMMAL	37
1333	0.886691	MAMMAL	37
1334	0.784472	MAMMAL	37
1335	0.791446	MAMMAL	37
1336	0.823119	MAMMAL	37
1337	0.837905	MAMMAL	37
1338	0.901485	MAMMAL	37
1339	0.812558	MAMMAL	37
1340	0.798073	MAMMAL	37
1341	0.894445	MAMMAL	37
1342	0.774688	MAMMAL	37
1343	0.825412	MAMMAL	37
1344	0.823529	MAMMAL	38
1345	0.648688	MAMMAL	38
1346	0.657044	MAMMAL	38
1347	0.834256	MAMMAL	38
1348	0.714651	MAMMAL	38
1349	0.801875	MAMMAL	38
1350	0.890601	MAMMAL	38
1351	0.838725	MAMMAL	38
1352	0.291747	MAMMAL	38
1353	0.869056	MAMMAL	38
1354	0.481803	MAMMAL	38
1355	0.866345	MAMMAL	38
1356	0.794872	MAMMAL	38
1357	0.759599	MAMMAL	38
1358	0.881008	MAMMAL	38
1359	0.873676	MAMMAL	38
1360	0.588677	MAMMAL	38
1361	0.84224	MAMMAL	38
1362	0.752506	MAMMAL	38
1363	0.839916	MAMMAL	38
1364	0.845104	MAMMAL	38
1365	0.280555	MAMMAL	38
1366	0.786207	MAMMAL	38
1367	0.875539	MAMMAL	38
1368	0.843644	MAMMAL	38
1369	0.916634	MAMMAL	38
1370	0.845708	MAMMAL	38
1371	0.803209	MAMMAL	38
1372	0.898406	MAMMAL	38
1373	0.806208	MAMMAL	38
1374	0.829981	MAMMAL	38
1375	0.828018	MAMMAL	39
1376	0.81089	MAMMAL	39
1377	0.777977	MAMMAL	39
1378	0.72262	MAMMAL	39
1379	0.801574	MAMMAL	39
1380	0.777208	MAMMAL	39
1381	0.781332	MAMMAL	39
1382	0.769988	MAMMAL	39
1383	0.813622	MAMMAL	39
1384	0.842558	MAMMAL	39
1385	0.797361	MAMMAL	39
1386	0.890095	MAMMAL	39
1387	0.876738	MAMMAL	39
1388	0.897056	MAMMAL	39
1389	0.737375	MAMMAL	39
1390	0.843407	MAMMAL	39
1391	0.905458	MAMMAL	39
1392	0.788454	MAMMAL	39
1393	0.877584	MAMMAL	39
1394	0.892553	MAMMAL	39
1395	0.831537	MAMMAL	39
1396	0.211951	MAMMAL	39
1397	0.674343	MAMMAL	39
1398	0.834673	MAMMAL	39
1399	0.911137	MAMMAL	39
1400	0.84419	MAMMAL	39
1401	0.854557	MAMMAL	39
1402	0.855008	MAMMAL	39
1403	0.883801	MAMMAL	39
1404	0.870024	MAMMAL	39
1405	0.801011	MAMMAL	39
1406	0.846722	MAMMAL	39
1407	0.821093	MAMMAL	39
1408	0.715404	MAMMAL	39
1409	0.831972	MAMMAL	39
1410	0.830028	MAMMAL	40
1411	0.864493	MAMMAL	40
1412	0.843658	MAMMAL	40
1413	0.809376	MAMMAL	40
1414	0.794843	MAMMAL	40
1415	0.815511	MAMMAL	40
1416	0.893798	MAMMAL	40
1417	0.875288	MAMMAL	40
1418	0.896665	MAMMAL	40
1419	0.87859	MAMMAL	40
1420	0.886738	MAMMAL	40
1421	0.548484	MAMMAL	40
1422	0.86785	MAMMAL	40
1423	0.620741	MAMMAL	40
1424	0.870002	MAMMAL	40
1425	0.907428	MAMMAL	40
1426	0.849391	MAMMAL	40
1427	0.870729	MAMMAL	40
1428	0.901266	MAMMAL	40
1429	0.882321	MAMMAL	40
1430	0.564036	MAMMAL	40
1431	0.850026	MAMMAL	40
1432	0.907888	MAMMAL	40
1433	0.84515	MAMMAL	40
1434	0.842454	MAMMAL	40
1435	0.908331	MAMMAL	40
1436	0.907024	MAMMAL	40
1437	0.874829	MAMMAL	40
1438	0.858968	MAMMAL	40
1439	0.805276	MAMMAL	40
1440	0.82842	MAMMAL	40
1441	0.644639	MAMMAL	40
1442	0.826836	MAMMAL	40
1443	0.841177	MAMMAL	41
1444	0.888204	MAMMAL	41
1445	0.872487	MAMMAL	41
1446	0.633433	MAMMAL	41
1447	0.828713	MAMMAL	41
1448	0.825648	MAMMAL	41
1449	0.873795	MAMMAL	41
1450	0.877185	MAMMAL	41
1451	0.889331	MAMMAL	41
1452	0.848911	MAMMAL	41
1453	0.846209	MAMMAL	41
1454	0.865479	MAMMAL	41
1455	0.551442	MAMMAL	41
1456	0.85702	MAMMAL	41
1457	0.828308	MAMMAL	41
1458	0.891902	MAMMAL	41
1459	0.845968	MAMMAL	41
1460	0.886249	MAMMAL	41
1461	0.471232	MAMMAL	41
1462	0.81424	MAMMAL	41
1463	0.451347	MAMMAL	41
1464	0.885045	MAMMAL	41
1465	0.582347	MAMMAL	41
1466	0.893543	MAMMAL	41
1467	0.852296	MAMMAL	41
1468	0.849814	MAMMAL	41
1469	0.892695	MAMMAL	41
1470	0.894352	MAMMAL	41
1471	0.882883	MAMMAL	41
1472	0.877037	MAMMAL	41
1473	0.817261	MAMMAL	41
1474	0.836766	MAMMAL	41
1475	0.682599	MAMMAL	41
1476	0.843382	MAMMAL	41
1477	0.825541	MAMMAL	42
1478	0.842356	MAMMAL	42
1479	0.81777	MAMMAL	42
1480	0.806241	MAMMAL	42
1481	0.867513	MAMMAL	42
1482	0.89231	MAMMAL	42
1483	0.862228	MAMMAL	42
1484	0.874283	MAMMAL	42
1485	0.863691	MAMMAL	42
1486	0.900888	MAMMAL	42
1487	0.877304	MAMMAL	42
1488	0.48465	MAMMAL	42
1489	0.86603	MAMMAL	42
1490	0.78095	MAMMAL	42
1491	0.881328	MAMMAL	42
1492	0.856342	MAMMAL	42
1493	0.887428	MAMMAL	42
1494	0.615544	MAMMAL	42
1495	0.83961	MAMMAL	42
1496	0	MAMMAL	42
1497	0.416506	MAMMAL	42
1498	0.0287316	MAMMAL	42
1499	0.88327	MAMMAL	42
1500	0.39329	MAMMAL	42
1501	0.892537	MAMMAL	42
1502	0.838776	MAMMAL	42
1503	0.844258	MAMMAL	42
1504	0.889345	MAMMAL	42
1505	0.880977	MAMMAL	42
1506	0.881445	MAMMAL	42
1507	0.822492	MAMMAL	42
1508	0.826267	MAMMAL	42
1509	0.832616	MAMMAL	42
1510	0.722655	MAMMAL	42
1511	0.826647	MAMMAL	42
1512	0.779203	MAMMAL	43
1513	0.845155	MAMMAL	43
1514	0.849718	MAMMAL	43
1515	0.803593	MAMMAL	43
1516	0.870179	MAMMAL	43
1517	0.889635	MAMMAL	43
1518	0.875058	MAMMAL	43
1519	0.856368	MAMMAL	43
1520	0.854598	MAMMAL	43
1521	0.883492	MAMMAL	43
1522	0.874762	MAMMAL	43
1523	0.495456	MAMMAL	43
1524	0.860074	MAMMAL	43
1525	0.777329	MAMMAL	43
1526	0.900536	MAMMAL	43
1527	0.846075	MAMMAL	43
1528	0.890462	MAMMAL	43
1529	0.329619	MAMMAL	43
1530	0.826253	MAMMAL	43
1531	0.554858	MAMMAL	43
1532	0.882703	MAMMAL	43
1533	0.892062	MAMMAL	43
1534	0.848988	MAMMAL	43
1535	0.838716	MAMMAL	43
1536	0.895457	MAMMAL	43
1537	0.88706	MAMMAL	43
1538	0.884576	MAMMAL	43
1539	0.856877	MAMMAL	43
1540	0.841388	MAMMAL	43
1541	0.860969	MAMMAL	43
1542	0.736842	MAMMAL	43
1543	0.828009	MAMMAL	43
1544	0.797879	MAMMAL	44
1545	0.834531	MAMMAL	44
1546	0.751429	MAMMAL	44
1547	0.783901	MAMMAL	44
1548	0.844634	MAMMAL	44
1549	0.846798	MAMMAL	44
1550	0.88455	MAMMAL	44
1551	0.856291	MAMMAL	44
1552	0.857505	MAMMAL	44
1553	0.860372	MAMMAL	44
1554	0.872148	MAMMAL	44
1555	0.502057	MAMMAL	44
1556	0.859704	MAMMAL	44
1557	0.770725	MAMMAL	44
1558	0.912941	MAMMAL	44
1559	0.858316	MAMMAL	44
1560	0.888711	MAMMAL	44
1561	0.517427	MAMMAL	44
1562	0.842755	MAMMAL	44
1563	0.501377	MAMMAL	44
1564	0.885698	MAMMAL	44
1565	0.906273	MAMMAL	44
1566	0.832938	MAMMAL	44
1567	0.869491	MAMMAL	44
1568	0.871086	MAMMAL	44
1569	0.813668	MAMMAL	44
1570	0.91207	MAMMAL	44
1571	0.845271	MAMMAL	44
1572	0.895619	MAMMAL	44
1573	0.885557	MAMMAL	44
1574	0.878927	MAMMAL	44
1575	0.870651	MAMMAL	44
1576	0.789295	MAMMAL	45
1577	0.874781	MAMMAL	45
1578	0.434222	MAMMAL	45
1579	0.725994	MAMMAL	45
1580	0.879701	MAMMAL	45
1581	0.80807	MAMMAL	45
1582	0.875001	MAMMAL	45
1583	0.887133	MAMMAL	45
1584	0.878919	MAMMAL	45
1585	0.752598	MAMMAL	45
1586	0.876096	MAMMAL	45
1587	0.279172	MAMMAL	45
1588	0.887094	MAMMAL	45
1589	0.812564	MAMMAL	45
1590	0.856426	MAMMAL	45
1591	0.864626	MAMMAL	45
1592	0.872398	MAMMAL	45
1593	0.843643	MAMMAL	45
1594	0.43588	MAMMAL	45
1595	0.863132	MAMMAL	45
1596	0.905345	MAMMAL	45
1597	0.845677	MAMMAL	45
1598	0.861614	MAMMAL	45
1599	0.858693	MAMMAL	45
1600	0.879494	MAMMAL	45
1601	0.917662	MAMMAL	45
1602	0.869426	MAMMAL	45
1603	0.864234	MAMMAL	45
1604	0.881394	MAMMAL	45
1605	0.831863	MAMMAL	45
1606	0.807452	MAMMAL	45
1607	0.853211	MAMMAL	46
1608	0.908684	MAMMAL	46
1609	0.781231	MAMMAL	46
1610	0.479419	MAMMAL	46
1611	0.869748	MAMMAL	46
1612	0.803445	MAMMAL	46
1613	0.891658	MAMMAL	46
1614	0.87496	MAMMAL	46
1615	0.879074	MAMMAL	46
1616	0.780476	MAMMAL	46
1617	0.858699	MAMMAL	46
1618	0	MAMMAL	46
1619	0.192131	MAMMAL	46
1620	0.887702	MAMMAL	46
1621	0.823862	MAMMAL	46
1622	0.898922	MAMMAL	46
1623	0.858064	MAMMAL	46
1624	0.855965	MAMMAL	46
1625	0.855253	MAMMAL	46
1626	0.48178	MAMMAL	46
1627	0.850658	MAMMAL	46
1628	0.887709	MAMMAL	46
1629	0.851815	MAMMAL	46
1630	0.855435	MAMMAL	46
1631	0.874802	MAMMAL	46
1632	0.887762	MAMMAL	46
1633	0.905066	MAMMAL	46
1634	0.876981	MAMMAL	46
1635	0.868462	MAMMAL	46
1636	0.87531	MAMMAL	46
1637	0.832577	MAMMAL	46
1638	0.802429	MAMMAL	46
1639	0.902615	MAMMAL	47
1640	0.86181	MAMMAL	47
1641	0.83886	MAMMAL	47
1642	0.329871	MAMMAL	47
1643	0.865529	MAMMAL	47
1644	0.823845	MAMMAL	47
1645	0.857207	MAMMAL	47
1646	0.903839	MAMMAL	47
1647	0.895775	MAMMAL	47
1648	0.852262	MAMMAL	47
1649	0.86801	MAMMAL	47
1650	0.362792	MAMMAL	47
1651	0	MAMMAL	47
1652	0.474417	MAMMAL	47
1653	0.876597	MAMMAL	47
1654	0.847637	MAMMAL	47
1655	0.905683	MAMMAL	47
1656	0.873744	MAMMAL	47
1657	0.857189	MAMMAL	47
1658	0.835717	MAMMAL	47
1659	0.417488	MAMMAL	47
1660	0.863484	MAMMAL	47
1661	0.899089	MAMMAL	47
1662	0.853612	MAMMAL	47
1663	0.866494	MAMMAL	47
1664	0.879733	MAMMAL	47
1665	0.861877	MAMMAL	47
1666	0.913962	MAMMAL	47
1667	0.866809	MAMMAL	47
1668	0.863234	MAMMAL	47
1669	0.883666	MAMMAL	47
1670	0.826989	MAMMAL	47
1671	0.811472	MAMMAL	47
1672	0.880029	MAMMAL	48
1673	0.88586	MAMMAL	48
1674	0.199109	MAMMAL	48
1675	0.788434	MAMMAL	48
1676	0.669783	MAMMAL	48
1677	0.87941	MAMMAL	48
1678	0.837305	MAMMAL	48
1679	0.859079	MAMMAL	48
1680	0.86057	MAMMAL	48
1681	0.913075	MAMMAL	48
1682	0.879135	MAMMAL	48
1683	0.856166	MAMMAL	48
1684	0.748816	MAMMAL	48
1685	0.625837	MAMMAL	48
1686	0.753747	MAMMAL	48
1687	0.880081	MAMMAL	48
1688	0.915737	MAMMAL	48
1689	0.872531	MAMMAL	48
1690	0.87248	MAMMAL	48
1691	0.874179	MAMMAL	48
1692	0.844373	MAMMAL	48
1693	0.615586	MAMMAL	48
1694	0.83789	MAMMAL	48
1695	0.901694	MAMMAL	48
1696	0.833867	MAMMAL	48
1697	0.853882	MAMMAL	48
1698	0.870097	MAMMAL	48
1699	0.869085	MAMMAL	48
1700	0.929602	MAMMAL	48
1701	0.865106	MAMMAL	48
1702	0.853189	MAMMAL	48
1703	0.880075	MAMMAL	48
1704	0.791704	MAMMAL	48
1705	0.835179	MAMMAL	48
1706	0.828707	MAMMAL	49
1707	0.859865	MAMMAL	49
1708	0.864143	MAMMAL	49
1709	0.753333	MAMMAL	49
1710	0.777589	MAMMAL	49
1711	0.832067	MAMMAL	49
1712	0.83646	MAMMAL	49
1713	0.863862	MAMMAL	49
1714	0.773554	MAMMAL	49
1715	0.897911	MAMMAL	49
1716	0.896738	MAMMAL	49
1717	0.892248	MAMMAL	49
1718	0.870278	MAMMAL	49
1719	0.901437	MAMMAL	49
1720	0.904111	MAMMAL	49
1721	0.869204	MAMMAL	49
1722	0.850341	MAMMAL	49
1723	0.879049	MAMMAL	49
1724	0.84066	MAMMAL	49
1725	0.88633	MAMMAL	49
1726	0.843095	MAMMAL	49
1727	0.696682	MAMMAL	49
1728	0.878195	MAMMAL	49
1729	0.853835	MAMMAL	49
1730	0.686822	MAMMAL	49
1731	0.598236	MAMMAL	49
1732	0.851769	MAMMAL	49
1733	0.669732	MAMMAL	49
1734	0.902411	MAMMAL	49
1735	0.832249	MAMMAL	49
1736	0.856071	MAMMAL	49
1737	0.888909	MAMMAL	49
1738	0.859889	MAMMAL	49
1739	0.887781	MAMMAL	49
1740	0.863736	MAMMAL	49
1741	0.85526	MAMMAL	49
1742	0.865782	MAMMAL	49
1743	0.832438	MAMMAL	49
1744	0.836856	MAMMAL	49
1745	0.838816	MAMMAL	50
1746	0.802168	MAMMAL	50
1747	0.847887	MAMMAL	50
1748	0.777125	MAMMAL	50
1749	0.854067	MAMMAL	50
1750	0.821912	MAMMAL	50
1751	0.848566	MAMMAL	50
1752	0.815085	MAMMAL	50
1753	0.885633	MAMMAL	50
1754	0.638269	MAMMAL	50
1755	0.853528	MAMMAL	50
1756	0.851869	MAMMAL	50
1757	0.848813	MAMMAL	50
1758	0.848566	MAMMAL	50
1759	0.714473	MAMMAL	50
1760	0.842615	MAMMAL	50
1761	0.839434	MAMMAL	50
1762	0.813526	MAMMAL	50
1763	0.873154	MAMMAL	50
1764	0.852752	MAMMAL	50
1765	0.871384	MAMMAL	50
1766	0.85502	MAMMAL	50
1767	0.733954	MAMMAL	50
1768	0.858092	MAMMAL	50
1769	0.779588	MAMMAL	50
1770	0.68105	MAMMAL	50
1771	0.840011	MAMMAL	50
1772	0.840652	MAMMAL	50
1773	0.827833	MAMMAL	50
1774	0.852653	MAMMAL	50
1775	0.843005	MAMMAL	50
1776	0.797281	MAMMAL	50
1777	0.756077	MAMMAL	50
1778	0.824736	MAMMAL	50
1779	0.871367	MAMMAL	50
1780	0.810051	MAMMAL	50
1781	0.796364	MAMMAL	50
1782	0.831932	MAMMAL	50
1783	0.801444	MAMMAL	51
1784	0.85062	MAMMAL	51
1785	0.70279	MAMMAL	51
1786	0.852616	MAMMAL	51
1787	0.791819	MAMMAL	51
1788	0.841296	MAMMAL	51
1789	0.786237	MAMMAL	51
1790	0.860737	MAMMAL	51
1791	0.851732	MAMMAL	51
1792	0.868181	MAMMAL	51
1793	0.414498	MAMMAL	51
1794	0.79051	MAMMAL	51
1795	0.887523	MAMMAL	51
1796	0.884446	MAMMAL	51
1797	0.835905	MAMMAL	51
1798	0.859327	MAMMAL	51
1799	0.839478	MAMMAL	51
1800	0.898212	MAMMAL	51
1801	0.857707	MAMMAL	51
1802	0.710569	MAMMAL	51
1803	0.873653	MAMMAL	51
1804	0.634252	MAMMAL	51
1805	0.69128	MAMMAL	51
1806	0.849615	MAMMAL	51
1807	0.720424	MAMMAL	51
1808	0.866472	MAMMAL	51
1809	0.891872	MAMMAL	51
1810	0.887318	MAMMAL	51
1811	0.818198	MAMMAL	51
1812	0.794245	MAMMAL	51
1813	0.847931	MAMMAL	51
1814	0.859147	MAMMAL	51
1815	0.790815	MAMMAL	51
1816	0.852581	MAMMAL	51
1817	0.857054	MAMMAL	51
1818	0.836159	MAMMAL	52
1819	0.887439	MAMMAL	52
1820	0.649939	MAMMAL	52
1821	0.749439	MAMMAL	52
1822	0.879113	MAMMAL	52
1823	0.858745	MAMMAL	52
1824	0.803922	MAMMAL	52
1825	0.842377	MAMMAL	52
1826	0.863115	MAMMAL	52
1827	0.881863	MAMMAL	52
1828	0.119885	MAMMAL	52
1829	0.858974	MAMMAL	52
1830	0.893183	MAMMAL	52
1831	0.866014	MAMMAL	52
1832	0.873664	MAMMAL	52
1833	0.794324	MAMMAL	52
1834	0.856226	MAMMAL	52
1835	0.790997	MAMMAL	52
1836	0.569677	MAMMAL	52
1837	0.858379	MAMMAL	52
1838	0.289175	MAMMAL	52
1839	0.600084	MAMMAL	52
1840	0.842186	MAMMAL	52
1841	0.789887	MAMMAL	52
1842	0.838461	MAMMAL	52
1843	0.860323	MAMMAL	52
1844	0.887038	MAMMAL	52
1845	0.800819	MAMMAL	52
1846	0.829697	MAMMAL	52
1847	0.850048	MAMMAL	52
1848	0.837881	MAMMAL	52
1849	0.807575	MAMMAL	52
1850	0.851184	MAMMAL	52
1851	0.864188	MAMMAL	52
1852	0.777602	MAMMAL	53
1853	0.8219	MAMMAL	53
1854	0.767822	MAMMAL	53
1855	0.816075	MAMMAL	53
1856	0.878649	MAMMAL	53
1857	0.886855	MAMMAL	53
1858	0.871063	MAMMAL	53
1859	0.659322	MAMMAL	53
1860	0.784747	MAMMAL	53
1861	0.832265	MAMMAL	53
1862	0.820731	MAMMAL	53
1863	0.709521	MAMMAL	53
1864	0.817993	MAMMAL	53
1865	0.823213	MAMMAL	53
1866	0.812644	MAMMAL	53
1867	0.808252	MAMMAL	53
1868	0.780717	MAMMAL	53
1869	0.872745	MAMMAL	53
1870	0.795037	MAMMAL	53
1871	0.753213	MAMMAL	53
1872	0.864317	MAMMAL	53
1873	0.465835	MAMMAL	53
1874	0.703928	MAMMAL	53
1875	0.789413	MAMMAL	53
1876	0.660139	MAMMAL	53
1877	0.808059	MAMMAL	53
1878	0.83538	MAMMAL	53
1879	0.819337	MAMMAL	53
1880	0.763225	MAMMAL	53
1881	0.854434	MAMMAL	53
1882	0.835937	MAMMAL	53
1883	0.767885	MAMMAL	53
1884	0.750632	MAMMAL	53
1885	0.79077	MAMMAL	53
1886	0.817628	MAMMAL	53
1887	0.827169	MAMMAL	54
1888	0.874427	MAMMAL	54
1889	0.831439	MAMMAL	54
1890	0.804507	MAMMAL	54
1891	0.877884	MAMMAL	54
1892	0.858372	MAMMAL	54
1893	0.892086	MAMMAL	54
1894	0.787817	MAMMAL	54
1895	0.874616	MAMMAL	54
1896	0.88779	MAMMAL	54
1897	0.854467	MAMMAL	54
1898	0.90463	MAMMAL	54
1899	0.888589	MAMMAL	54
1900	0.873279	MAMMAL	54
1901	0.86639	MAMMAL	54
1902	0.881991	MAMMAL	54
1903	0.877109	MAMMAL	54
1904	0.884989	MAMMAL	54
1905	0.880229	MAMMAL	54
1906	0.844848	MAMMAL	54
1907	0.611306	MAMMAL	54
1908	0.851748	MAMMAL	54
1909	0.227051	MAMMAL	54
1910	0.658125	MAMMAL	54
1911	0.836764	MAMMAL	54
1912	0.763763	MAMMAL	54
1913	0.875779	MAMMAL	54
1914	0.900976	MAMMAL	54
1915	0.889109	MAMMAL	54
1916	0.827935	MAMMAL	54
1917	0.804046	MAMMAL	54
1918	0.85832	MAMMAL	54
1919	0.814492	MAMMAL	54
1920	0.767999	MAMMAL	54
1921	0.834693	MAMMAL	54
1922	0.870904	MAMMAL	54
1923	0.815442	MAMMAL	55
1924	0.880504	MAMMAL	55
1925	0.845455	MAMMAL	55
1926	0.515062	MAMMAL	55
1927	0.545455	MAMMAL	55
1928	0.832105	MAMMAL	55
1929	0.869475	MAMMAL	55
1930	0.876926	MAMMAL	55
1931	0.881458	MAMMAL	55
1932	0.821166	MAMMAL	55
1933	0.866215	MAMMAL	55
1934	0.910067	MAMMAL	55
1935	0.862585	MAMMAL	55
1936	0.884273	MAMMAL	55
1937	0.890615	MAMMAL	55
1938	0.858485	MAMMAL	55
1939	0.875203	MAMMAL	55
1940	0.878194	MAMMAL	55
1941	0.887782	MAMMAL	55
1942	0.863681	MAMMAL	55
1943	0.882868	MAMMAL	55
1944	0.792613	MAMMAL	55
1945	0.607353	MAMMAL	55
1946	0.862177	MAMMAL	55
1947	0.359164	MAMMAL	55
1948	0.663666	MAMMAL	55
1949	0.858848	MAMMAL	55
1950	0.607488	MAMMAL	55
1951	0.863787	MAMMAL	55
1952	0.853064	MAMMAL	55
1953	0.851891	MAMMAL	55
1954	0.85113	MAMMAL	55
1955	0.861038	MAMMAL	55
1956	0.850466	MAMMAL	55
1957	0.84157	MAMMAL	55
1958	0.789449	MAMMAL	55
1959	0.881526	MAMMAL	55
1960	0.830416	MAMMAL	55
1961	0.827413	MAMMAL	56
1962	0.850533	MAMMAL	56
1963	0.802153	MAMMAL	56
1964	0.811413	MAMMAL	56
1965	0.693565	MAMMAL	56
1966	0.806764	MAMMAL	56
1967	0.799062	MAMMAL	56
1968	0.839213	MAMMAL	56
1969	0.842805	MAMMAL	56
1970	0.855607	MAMMAL	56
1971	0.828482	MAMMAL	56
1972	0.837713	MAMMAL	56
1973	0.856651	MAMMAL	56
1974	0.860804	MAMMAL	56
1975	0.757119	MAMMAL	56
1976	0.834056	MAMMAL	56
1977	0.865413	MAMMAL	56
1978	0.861376	MAMMAL	56
1979	0.863604	MAMMAL	56
1980	0.887911	MAMMAL	56
1981	0.860968	MAMMAL	56
1982	0.810913	MAMMAL	56
1983	0.644432	MAMMAL	56
1984	0.847897	MAMMAL	56
1985	0.215649	MAMMAL	56
1986	0.644527	MAMMAL	56
1987	0.862735	MAMMAL	56
1988	0.81851	MAMMAL	56
1989	0.882876	MAMMAL	56
1990	0.885235	MAMMAL	56
1991	0.828341	MAMMAL	56
1992	0.835595	MAMMAL	56
1993	0.870474	MAMMAL	56
1994	0.810578	MAMMAL	56
1995	0.830922	MAMMAL	56
1996	0.837081	MAMMAL	56
1997	0.873877	MAMMAL	56
1998	0.837393	MAMMAL	57
[truncated: 2,989 more rows]

## Sheet: Fig.3e
	error(cm)	joints	size
0	2.24392	Head	Train Data
1	1.60552	Head	Train Data
2	1.42235	Head	Train Data
3	2.22798	Head	Train Data
4	1.05774	Head	Train Data
5	2.71625	FrontLeg	Train Data
6	3.95429	FrontLeg	Train Data
7	0.937597	FrontLeg	Train Data
8	0.291408	FrontLeg	Train Data
9	1.09094	FrontLeg	Train Data
10	4.26997	FrontLeg	Train Data
11	3.87371	HindLeg	Train Data
12	4.20833	HindLeg	Train Data
13	0.384049	HindLeg	Train Data
14	1.47075	HindLeg	Train Data
15	0.987261	HindLeg	Train Data
16	0.524274	HindLeg	Train Data
17	2.8279	Trunk	Train Data
18	5.8083	Trunk	Train Data
19	6.21095	Head	Train Data
20	2.82604	Head	Train Data
21	0.556245	Head	Train Data
22	1.71047	Head	Train Data
23	1.19575	Head	Train Data
24	3.0781	FrontLeg	Train Data
25	1.96288	FrontLeg	Train Data
26	0.797333	FrontLeg	Train Data
27	1.49423	FrontLeg	Train Data
28	0.939351	FrontLeg	Train Data
29	0.880328	FrontLeg	Train Data
30	3.79323	HindLeg	Train Data
31	1.90727	HindLeg	Train Data
32	1.35781	HindLeg	Train Data
33	0.549881	HindLeg	Train Data
34	1.21104	HindLeg	Train Data
35	0.891531	HindLeg	Train Data
36	1.53468	Trunk	Train Data
37	2.39628	Trunk	Train Data
38	1.37425	Head	Train Data
39	1.79799	Head	Train Data
40	1.7999	Head	Train Data
41	2.52625	Head	Train Data
42	2.50675	Head	Train Data
43	3.5978	FrontLeg	Train Data
44	9.3751	FrontLeg	Train Data
45	0.555833	FrontLeg	Train Data
46	4.10499	FrontLeg	Train Data
47	1.44	FrontLeg	Train Data
48	1.64749	FrontLeg	Train Data
49	3.72882	HindLeg	Train Data
50	2.56127	HindLeg	Train Data
51	0.8754	HindLeg	Train Data
52	1.04428	HindLeg	Train Data
53	0.989368	HindLeg	Train Data
54	0.271658	HindLeg	Train Data
55	1.94558	Trunk	Train Data
56	5.57339	Trunk	Train Data
57	2.1268	Head	Train Data
58	1.41448	Head	Train Data
59	1.72327	Head	Train Data
60	2.15822	Head	Train Data
61	1.16649	Head	Train Data
62	2.6551	FrontLeg	Train Data
63	2.09	FrontLeg	Train Data
64	0.794662	FrontLeg	Train Data
65	3.06099	FrontLeg	Train Data
66	1.64402	FrontLeg	Train Data
67	1.88769	FrontLeg	Train Data
68	2.27082	HindLeg	Train Data
69	2.58915	HindLeg	Train Data
70	1.91565	HindLeg	Train Data
71	1.16683	HindLeg	Train Data
72	5.25584	HindLeg	Train Data
73	1.09553	HindLeg	Train Data
74	1.85563	Trunk	Train Data
75	3.68008	Trunk	Train Data
76	1.35215	Head	Train Data
77	0.749962	Head	Train Data
78	2.95367	FrontLeg	Train Data
79	1.00216	FrontLeg	Train Data
80	4.86342	FrontLeg	Train Data
81	2.04467	HindLeg	Train Data
82	2.70091	HindLeg	Train Data
83	1.67509	HindLeg	Train Data
84	0.97419	HindLeg	Train Data
85	1.74145	HindLeg	Train Data
86	1.49028	HindLeg	Train Data
87	1.67162	Trunk	Train Data
88	3.72651	Trunk	Train Data
89	2.36114	Head	Train Data
90	0.581027	Head	Train Data
91	1.90536	Head	Train Data
92	3.55885	FrontLeg	Train Data
93	0.993252	FrontLeg	Train Data
94	3.20612	FrontLeg	Train Data
95	3.5017	FrontLeg	Train Data
96	5.86854	FrontLeg	Train Data
97	2.07775	HindLeg	Train Data
98	0.328476	HindLeg	Train Data
99	1.03805	HindLeg	Train Data
100	2.65125	Trunk	Train Data
101	9.37534	Trunk	Train Data
102	10.3062	Head	Train Data
103	7.35929	Head	Train Data
104	3.52711	Head	Train Data
105	3.14685	FrontLeg	Train Data
106	5.55003	FrontLeg	Train Data
107	8.09079	FrontLeg	Train Data
108	11.7278	FrontLeg	Train Data
109	2.4162	HindLeg	Train Data
110	1.06551	HindLeg	Train Data
111	1.15078	HindLeg	Train Data
112	1.13849	HindLeg	Train Data
113	0.491582	HindLeg	Train Data
114	1.05115	Trunk	Train Data
115	5.27655	Trunk	Train Data
116	4.43799	Head	Train Data
117	3.54087	Head	Train Data
118	2.12165	FrontLeg	Train Data
119	0.570579	FrontLeg	Train Data
120	1.09837	FrontLeg	Train Data
121	1.49199	FrontLeg	Train Data
122	2.98514	HindLeg	Train Data
123	6.44129	HindLeg	Train Data
124	0.71438	HindLeg	Train Data
125	2.49275	HindLeg	Train Data
126	1.15597	HindLeg	Train Data
127	1.95101	HindLeg	Train Data
128	1.40759	Trunk	Train Data
129	4.63328	Trunk	Train Data
130	5.63611	Head	Train Data
131	2.61264	Head	Train Data
132	1.79542	Head	Train Data
133	0.8314	FrontLeg	Train Data
134	3.1356	FrontLeg	Train Data
135	0.627268	FrontLeg	Train Data
136	1.1291	HindLeg	Train Data
137	1.14592	HindLeg	Train Data
138	1.73783	HindLeg	Train Data
139	1.27186	HindLeg	Train Data
140	2.35851	HindLeg	Train Data
141	0.940895	Trunk	Train Data
142	4.73673	Trunk	Train Data
143	2.16219	Head	Train Data
144	1.12757	Head	Train Data
145	1.2014	Head	Train Data
146	0.962778	Head	Train Data
147	1.54658	Head	Train Data
148	2.50887	FrontLeg	Train Data
149	0.779441	FrontLeg	Train Data
150	1.6612	FrontLeg	Train Data
151	1.37774	HindLeg	Train Data
152	0.73753	HindLeg	Train Data
153	1.99921	HindLeg	Train Data
154	1.05551	HindLeg	Train Data
155	1.60891	HindLeg	Train Data
156	2.05268	Trunk	Train Data
157	7.02161	Trunk	Train Data
158	3.69831	Head	Train Data
159	0.655204	Head	Train Data
160	0.632468	Head	Train Data
161	1.64775	Head	Train Data
162	1.93948	Head	Train Data
163	1.88351	FrontLeg	Train Data
164	1.73923	FrontLeg	Train Data
165	1.27559	FrontLeg	Train Data
166	0.912584	FrontLeg	Train Data
167	1.69767	HindLeg	Train Data
168	0.907387	HindLeg	Train Data
169	1.46685	HindLeg	Train Data
170	0.725467	HindLeg	Train Data
171	2.10912	HindLeg	Train Data
172	1.43573	Trunk	Train Data
173	3.96831	Trunk	Train Data
174	4.5898	Head	Train Data
175	1.66271	Head	Train Data
176	0.994911	Head	Train Data
177	1.23642	FrontLeg	Train Data
178	1.62533	FrontLeg	Train Data
179	0.931466	FrontLeg	Train Data
180	2.56633	FrontLeg	Train Data
181	1.71304	HindLeg	Train Data
182	0.673194	HindLeg	Train Data
183	1.28515	HindLeg	Train Data
184	1.13458	HindLeg	Train Data
185	1.03886	HindLeg	Train Data
186	1.69349	Trunk	Train Data
187	4.22014	Trunk	Train Data
188	1.29884	Head	Very Fat
189	1.93594	Head	Very Fat
190	2.86324	Head	Very Fat
191	3.46613	Head	Very Fat
192	2.75159	Head	Very Fat
193	10.8432	FrontLeg	Very Fat
194	15.0544	FrontLeg	Very Fat
195	15.2283	FrontLeg	Very Fat
196	3.9041	FrontLeg	Very Fat
197	9.80032	FrontLeg	Very Fat
198	3.99543	FrontLeg	Very Fat
199	3.71378	HindLeg	Very Fat
200	2.53223	HindLeg	Very Fat
201	5.13954	HindLeg	Very Fat
202	3.96673	HindLeg	Very Fat
203	3.59391	HindLeg	Very Fat
204	5.95481	HindLeg	Very Fat
205	2.43715	Trunk	Very Fat
206	10.0278	Trunk	Very Fat
207	1.09984	Head	Very Fat
208	1.88264	Head	Very Fat
209	2.90002	Head	Very Fat
210	2.84859	Head	Very Fat
211	1.23766	Head	Very Fat
212	15.1618	FrontLeg	Very Fat
213	4.62874	FrontLeg	Very Fat
214	8.86609	FrontLeg	Very Fat
215	2.38993	FrontLeg	Very Fat
216	5.82501	FrontLeg	Very Fat
217	3.55395	FrontLeg	Very Fat
218	1.27836	HindLeg	Very Fat
219	2.25949	HindLeg	Very Fat
220	3.64177	HindLeg	Very Fat
221	1.61498	HindLeg	Very Fat
222	2.75103	HindLeg	Very Fat
223	2.02695	HindLeg	Very Fat
224	4.81079	Trunk	Very Fat
225	11.2747	Trunk	Very Fat
226	6.33027	Head	Very Fat
227	7.16809	Head	Very Fat
228	4.29335	Head	Very Fat
229	1.99996	Head	Very Fat
230	4.97285	FrontLeg	Very Fat
231	6.06249	FrontLeg	Very Fat
232	5.39602	FrontLeg	Very Fat
233	2.19376	FrontLeg	Very Fat
234	1.51068	FrontLeg	Very Fat
235	6.19942	FrontLeg	Very Fat
236	2.32643	HindLeg	Very Fat
237	2.80498	HindLeg	Very Fat
238	5.06778	HindLeg	Very Fat
239	1.60473	HindLeg	Very Fat
240	3.38612	HindLeg	Very Fat
241	1.53056	HindLeg	Very Fat
242	2.85355	Trunk	Very Fat
243	7.98849	Trunk	Very Fat
244	3.3961	Head	Very Fat
245	3.41617	Head	Very Fat
246	4.37843	Head	Very Fat
247	4.10568	FrontLeg	Very Fat
248	1.23059	FrontLeg	Very Fat
249	4.88398	FrontLeg	Very Fat
250	5.83746	HindLeg	Very Fat
251	2.94382	HindLeg	Very Fat
252	2.51515	HindLeg	Very Fat
253	2.06839	HindLeg	Very Fat
254	3.69539	HindLeg	Very Fat
255	3.02443	HindLeg	Very Fat
256	1.79232	Trunk	Very Fat
257	7.92138	Trunk	Very Fat
258	2.65788	Head	Very Fat
259	7.68957	Head	Very Fat
260	2.4381	Head	Very Fat
261	28.7924	FrontLeg	Very Fat
262	3.33903	FrontLeg	Very Fat
263	2.38915	FrontLeg	Very Fat
264	10.532	FrontLeg	Very Fat
265	3.05562	FrontLeg	Very Fat
266	7.91513	HindLeg	Very Fat
267	1.75273	HindLeg	Very Fat
268	2.9714	HindLeg	Very Fat
269	1.78795	HindLeg	Very Fat
270	2.15986	HindLeg	Very Fat
271	4.0235	HindLeg	Very Fat
272	2.39664	Trunk	Very Fat
273	12.0593	Trunk	Very Fat
274	2.2874	Head	Very Fat
275	1.41448	Head	Very Fat
276	4.55824	Head	Very Fat
277	2.98498	FrontLeg	Very Fat
278	2.53537	FrontLeg	Very Fat
279	15.8679	FrontLeg	Very Fat
280	3.64083	FrontLeg	Very Fat
281	7.50976	HindLeg	Very Fat
282	2.96712	HindLeg	Very Fat
283	1.83793	HindLeg	Very Fat
284	1.49623	HindLeg	Very Fat
285	2.7328	HindLeg	Very Fat
286	4.20357	HindLeg	Very Fat
287	1.58075	Trunk	Very Fat
288	9.73258	Trunk	Very Fat
289	4.03425	Head	Very Fat
290	5.32957	Head	Very Fat
291	2.44969	Head	Very Fat
292	5.07875	FrontLeg	Very Fat
293	2.1135	FrontLeg	Very Fat
294	7.53267	FrontLeg	Very Fat
295	3.40123	FrontLeg	Very Fat
296	4.27678	HindLeg	Very Fat
297	3.12559	HindLeg	Very Fat
298	3.28389	HindLeg	Very Fat
299	2.05111	HindLeg	Very Fat
300	2.49371	HindLeg	Very Fat
301	3.35445	HindLeg	Very Fat
302	0.591771	Trunk	Very Fat
303	11.3686	Trunk	Very Fat
304	3.76396	Head	Very Fat
305	4.9894	Head	Very Fat
306	2.2419	Head	Very Fat
307	2.54425	FrontLeg	Very Fat
308	2.27204	FrontLeg	Very Fat
309	7.01471	FrontLeg	Very Fat
310	1.62383	FrontLeg	Very Fat
311	4.88117	HindLeg	Very Fat
312	2.22485	HindLeg	Very Fat
313	2.29351	HindLeg	Very Fat
314	3.3094	HindLeg	Very Fat
315	3.85182	HindLeg	Very Fat
316	1.27473	Trunk	Very Fat
317	9.73016	Trunk	Very Fat
318	7.02337	Head	Very Fat
319	5.53204	Head	Very Fat
320	4.08748	Head	Very Fat
321	3.98768	FrontLeg	Very Fat
322	1.99854	FrontLeg	Very Fat
323	4.14618	FrontLeg	Very Fat
324	3.48393	FrontLeg	Very Fat
325	10.0968	HindLeg	Very Fat
326	1.41602	HindLeg	Very Fat
327	1.95096	HindLeg	Very Fat
328	1.61372	HindLeg	Very Fat
329	2.22176	HindLeg	Very Fat
330	3.67674	HindLeg	Very Fat
331	2.56145	Trunk	Very Fat
332	8.2905	Trunk	Very Fat
333	5.01867	Head	Very Fat
334	3.76863	Head	Very Fat
335	3.36074	Head	Very Fat
336	3.47741	FrontLeg	Very Fat
337	2.20736	FrontLeg	Very Fat
338	4.25892	FrontLeg	Very Fat
339	2.47308	FrontLeg	Very Fat
340	2.72676	HindLeg	Very Fat
341	2.7257	HindLeg	Very Fat
342	2.09755	HindLeg	Very Fat
343	1.21218	HindLeg	Very Fat
344	2.51875	HindLeg	Very Fat
345	4.0437	HindLeg	Very Fat
346	2.69167	Trunk	Very Fat
347	8.92448	Trunk	Very Fat
348	1.35856	Head	Very Fat
349	5.85741	Head	Very Fat
350	4.86256	Head	Very Fat
351	8.68095	FrontLeg	Very Fat
352	3.87016	FrontLeg	Very Fat
353	4.56819	FrontLeg	Very Fat
354	1.99421	FrontLeg	Very Fat
355	2.26708	HindLeg	Very Fat
356	4.2151	HindLeg	Very Fat
357	1.15681	HindLeg	Very Fat
358	2.77605	HindLeg	Very Fat
359	3.05048	HindLeg	Very Fat
360	2.18732	Trunk	Very Fat
361	9.77633	Trunk	Very Fat
362	4.46366	Head	Very Fat
363	1.98753	Head	Very Fat
364	3.52437	Head	Very Fat
365	2.68948	Head	Very Fat
366	4.59693	FrontLeg	Very Fat
367	2.39204	FrontLeg	Very Fat
368	7.19796	FrontLeg	Very Fat
369	1.29375	HindLeg	Very Fat
370	1.61293	HindLeg	Very Fat
371	0.804324	HindLeg	Very Fat
372	3.32943	HindLeg	Very Fat
373	0.902272	HindLeg	Very Fat
374	2.83179	Trunk	Very Fat
375	7.52273	Trunk	Very Fat
376	11.7745	Head	Moderate
377	5.85378	Head	Moderate
378	5.21565	Head	Moderate
379	7.30453	FrontLeg	Moderate
380	2.22594	FrontLeg	Moderate
381	4.25681	FrontLeg	Moderate
382	0.464523	FrontLeg	Moderate
383	5.86111	FrontLeg	Moderate
384	2.31025	FrontLeg	Moderate
385	5.60689	HindLeg	Moderate
386	3.31979	HindLeg	Moderate
387	3.35438	HindLeg	Moderate
388	2.4494	HindLeg	Moderate
389	4.19819	HindLeg	Moderate
390	1.72976	HindLeg	Moderate
391	1.64644	Trunk	Moderate
392	5.81156	Trunk	Moderate
393	5.24661	Head	Moderate
394	5.55237	Head	Moderate
395	3.30034	Head	Moderate
396	3.89389	Head	Moderate
397	5.36563	FrontLeg	Moderate
398	1.01394	FrontLeg	Moderate
399	3.82246	FrontLeg	Moderate
400	0.84676	FrontLeg	Moderate
401	6.9291	FrontLeg	Moderate
402	1.98937	FrontLeg	Moderate
403	6.36509	HindLeg	Moderate
404	2.61185	HindLeg	Moderate
405	3.98245	HindLeg	Moderate
406	1.71227	HindLeg	Moderate
407	5.61388	HindLeg	Moderate
408	1.73787	HindLeg	Moderate
409	2.26467	Trunk	Moderate
410	2.6785	Trunk	Moderate
411	7.55259	Head	Moderate
412	0.634971	Head	Moderate
413	7.5458	Head	Moderate
414	3.49327	Head	Moderate
415	4.25474	FrontLeg	Moderate
416	3.55374	FrontLeg	Moderate
417	2.3482	FrontLeg	Moderate
418	2.0915	FrontLeg	Moderate
419	3.86412	FrontLeg	Moderate
420	2.28468	FrontLeg	Moderate
421	5.24965	HindLeg	Moderate
422	4.39568	HindLeg	Moderate
423	4.50506	HindLeg	Moderate
424	1.41973	HindLeg	Moderate
425	4.92441	HindLeg	Moderate
426	0.902678	HindLeg	Moderate
427	2.22162	Trunk	Moderate
428	3.76534	Trunk	Moderate
429	3.58868	Head	Moderate
430	8.1802	Head	Moderate
431	1.93791	Head	Moderate
432	1.62539	Head	Moderate
433	11.5537	FrontLeg	Moderate
434	4.11108	FrontLeg	Moderate
435	4.90641	FrontLeg	Moderate
436	1.95855	FrontLeg	Moderate
437	2.20702	FrontLeg	Moderate
438	2.65738	FrontLeg	Moderate
439	5.10115	HindLeg	Moderate
440	2.60335	HindLeg	Moderate
441	3.32728	HindLeg	Moderate
442	2.12411	HindLeg	Moderate
443	2.59992	HindLeg	Moderate
444	0.876251	HindLeg	Moderate
445	4.69244	Trunk	Moderate
446	2.54016	Trunk	Moderate
447	6.79454	Head	Moderate
448	6.24238	Head	Moderate
449	6.19117	Head	Moderate
450	2.17362	FrontLeg	Moderate
451	2.48581	FrontLeg	Moderate
452	2.02189	FrontLeg	Moderate
453	0.629459	FrontLeg	Moderate
454	3.83766	FrontLeg	Moderate
455	3.41371	FrontLeg	Moderate
456	4.54166	HindLeg	Moderate
457	4.64475	HindLeg	Moderate
458	3.19424	HindLeg	Moderate
459	2.14878	HindLeg	Moderate
460	1.91013	HindLeg	Moderate
461	0.880833	HindLeg	Moderate
462	2.18812	Trunk	Moderate
463	4.2928	Trunk	Moderate
464	6.22978	Head	Moderate
465	3.10509	Head	Moderate
466	2.47648	Head	Moderate
467	4.09188	FrontLeg	Moderate
468	2.44416	FrontLeg	Moderate
469	0.91433	FrontLeg	Moderate
470	1.1354	FrontLeg	Moderate
471	6.71218	FrontLeg	Moderate
472	0.736095	FrontLeg	Moderate
473	5.60684	HindLeg	Moderate
474	1.98531	HindLeg	Moderate
475	1.43383	HindLeg	Moderate
476	1.19363	HindLeg	Moderate
477	1.40394	HindLeg	Moderate
478	0.945012	HindLeg	Moderate
479	2.8652	Trunk	Moderate
480	4.34266	Trunk	Moderate
481	5.83648	Head	Moderate
482	2.40065	Head	Moderate
483	1.85847	Head	Moderate
484	4.08793	FrontLeg	Moderate
485	1.92672	FrontLeg	Moderate
486	9.89444	FrontLeg	Moderate
487	0.531762	FrontLeg	Moderate
488	14.032	FrontLeg	Moderate
489	1.97384	FrontLeg	Moderate
490	8.28693	HindLeg	Moderate
491	3.22552	HindLeg	Moderate
492	1.47301	HindLeg	Moderate
493	1.48972	HindLeg	Moderate
494	1.54484	HindLeg	Moderate
495	1.48248	HindLeg	Moderate
496	2.60279	Trunk	Moderate
497	4.24935	Trunk	Moderate
498	7.57424	Head	Moderate
499	4.5713	Head	Moderate
500	1.3595	Head	Moderate
501	2.16905	FrontLeg	Moderate
502	2.3141	FrontLeg	Moderate
503	1.24972	FrontLeg	Moderate
504	1.62265	FrontLeg	Moderate
505	2.88967	FrontLeg	Moderate
506	2.05002	FrontLeg	Moderate
507	4.91206	HindLeg	Moderate
508	4.33267	HindLeg	Moderate
509	1.67191	HindLeg	Moderate
510	1.99242	HindLeg	Moderate
511	2.40462	HindLeg	Moderate
512	1.4174	HindLeg	Moderate
513	2.84332	Trunk	Moderate
514	7.42363	Trunk	Moderate
515	4.83042	Head	Moderate
516	2.50755	Head	Moderate
517	1.59995	Head	Moderate
518	7.95356	Head	Moderate
519	1.24143	FrontLeg	Moderate
520	3.54078	FrontLeg	Moderate
521	3.10862	FrontLeg	Moderate
522	0.600186	FrontLeg	Moderate
523	3.56816	FrontLeg	Moderate
524	0.61071	FrontLeg	Moderate
525	2.14832	HindLeg	Moderate
526	3.90791	HindLeg	Moderate
527	0.40178	HindLeg	Moderate
528	1.9701	HindLeg	Moderate
529	2.02133	HindLeg	Moderate
530	3.58078	HindLeg	Moderate
531	3.12014	Trunk	Moderate
532	1.77768	Trunk	Moderate
533	2.37953	Head	Moderate
534	2.78745	Head	Moderate
535	1.58815	Head	Moderate
536	2.34864	Head	Moderate
537	1.31239	FrontLeg	Moderate
538	1.99504	FrontLeg	Moderate
539	6.11603	FrontLeg	Moderate
540	0.543911	FrontLeg	Moderate
541	5.14548	FrontLeg	Moderate
542	0.780086	FrontLeg	Moderate
543	4.09424	HindLeg	Moderate
544	3.84524	HindLeg	Moderate
545	0.944831	HindLeg	Moderate
546	2.10118	HindLeg	Moderate
547	1.23426	HindLeg	Moderate
548	2.67731	HindLeg	Moderate
549	3.09383	Trunk	Moderate
550	3.43356	Trunk	Moderate
551	4.52741	Head	Moderate
552	2.1641	Head	Moderate
553	1.52687	Head	Moderate
554	3.76089	Head	Moderate
555	3.01826	FrontLeg	Moderate
556	3.12932	FrontLeg	Moderate
557	4.89471	FrontLeg	Moderate
558	1.19644	FrontLeg	Moderate
559	1.61115	FrontLeg	Moderate
560	0.868363	FrontLeg	Moderate
561	5.10374	HindLeg	Moderate
562	2.24958	HindLeg	Moderate
563	0.210616	HindLeg	Moderate
564	3.39761	HindLeg	Moderate
565	1.54767	HindLeg	Moderate
566	2.91262	HindLeg	Moderate
567	3.26427	Trunk	Moderate
568	3.37083	Trunk	Moderate
569	3.32811	Head	Moderate
570	2.41969	Head	Moderate
571	1.6211	Head	Moderate
572	3.84084	Head	Moderate
573	2.41344	FrontLeg	Moderate
574	2.443	FrontLeg	Moderate
575	4.87282	FrontLeg	Moderate
576	1.59408	FrontLeg	Moderate
577	2.01801	FrontLeg	Moderate
578	1.73606	FrontLeg	Moderate
579	2.68309	HindLeg	Moderate
580	3.3186	HindLeg	Moderate
581	3.66316	HindLeg	Moderate
582	0.932684	HindLeg	Moderate
583	7.24809	HindLeg	Moderate
584	1.47446	HindLeg	Moderate
585	3.05522	Trunk	Moderate
586	4.75879	Trunk	Moderate
587	2.40719	Head	Juvenile
588	3.14312	Head	Juvenile
589	2.63444	Head	Juvenile
590	4.46964	Head	Juvenile
591	2.07888	FrontLeg	Juvenile
592	1.70851	FrontLeg	Juvenile
593	2.44299	FrontLeg	Juvenile
594	6.85642	HindLeg	Juvenile
595	4.71754	HindLeg	Juvenile
596	3.43168	HindLeg	Juvenile
597	2.68533	HindLeg	Juvenile
598	2.07024	Trunk	Juvenile
599	6.13649	Trunk	Juvenile
600	2.15954	Head	Juvenile
601	2.68929	Head	Juvenile
602	1.52642	Head	Juvenile
603	4.35019	Head	Juvenile
604	2.36032	Head	Juvenile
605	3.33797	FrontLeg	Juvenile
606	4.46865	FrontLeg	Juvenile
607	5.49872	FrontLeg	Juvenile
608	3.23718	FrontLeg	Juvenile
609	3.26732	HindLeg	Juvenile
610	4.08668	HindLeg	Juvenile
611	0.906028	HindLeg	Juvenile
612	2.46121	HindLeg	Juvenile
613	7.2378	HindLeg	Juvenile
614	1.44663	Trunk	Juvenile
615	4.94132	Trunk	Juvenile
616	2.19724	Head	Juvenile
617	3.91679	Head	Juvenile
618	2.51005	Head	Juvenile
619	3.67329	Head	Juvenile
620	3.20451	Head	Juvenile
621	4.6935	FrontLeg	Juvenile
622	2.96785	FrontLeg	Juvenile
623	0.594166	HindLeg	Juvenile
624	2.07618	HindLeg	Juvenile
625	1.07969	HindLeg	Juvenile
626	1.09518	HindLeg	Juvenile
627	1.64911	HindLeg	Juvenile
628	4.33669	Trunk	Juvenile
629	5.20008	Trunk	Juvenile
630	0.899439	Head	Juvenile
631	2.07793	Head	Juvenile
632	3.47159	Head	Juvenile
633	3.69969	Head	Juvenile
634	5.50973	FrontLeg	Juvenile
635	1.85838	FrontLeg	Juvenile
636	1.11335	FrontLeg	Juvenile
637	1.97685	FrontLeg	Juvenile
638	3.58903	FrontLeg	Juvenile
639	2.42451	FrontLeg	Juvenile
640	5.60063	HindLeg	Juvenile
641	6.2914	HindLeg	Juvenile
642	4.46728	HindLeg	Juvenile
643	2.3079	HindLeg	Juvenile
644	1.21763	HindLeg	Juvenile
645	6.23597	HindLeg	Juvenile
646	2.04012	Trunk	Juvenile
647	2.4926	Trunk	Juvenile
648	3.08014	Head	Juvenile
649	3.61116	Head	Juvenile
650	4.59087	Head	Juvenile
651	4.24068	Head	Juvenile
652	1.50047	Head	Juvenile
653	4.06587	FrontLeg	Juvenile
654	5.75962	FrontLeg	Juvenile
655	3.21774	FrontLeg	Juvenile
656	7.53193	FrontLeg	Juvenile
657	6.49026	FrontLeg	Juvenile
658	10.0624	FrontLeg	Juvenile
659	4.22645	HindLeg	Juvenile
660	3.9173	HindLeg	Juvenile
661	1.40708	HindLeg	Juvenile
662	1.08769	HindLeg	Juvenile
663	3.6487	Trunk	Juvenile
664	3.33503	Trunk	Juvenile
665	4.09193	Head	Juvenile
666	1.66423	Head	Juvenile
667	5.36711	Head	Juvenile
668	3.10271	Head	Juvenile
669	3.87863	Head	Juvenile
670	5.07656	FrontLeg	Juvenile
671	11.1105	FrontLeg	Juvenile
672	25.4971	FrontLeg	Juvenile
673	4.1944	HindLeg	Juvenile
674	4.45199	HindLeg	Juvenile
675	8.22637	HindLeg	Juvenile
676	4.73376	Trunk	Juvenile
677	3.60001	Trunk	Juvenile
678	3.32431	Head	Juvenile
679	4.54253	Head	Juvenile
680	1.56339	Head	Juvenile
681	1.29493	Head	Juvenile
682	5.14306	Head	Juvenile
683	6.01997	FrontLeg	Juvenile
684	5.61773	FrontLeg	Juvenile
685	14.5792	FrontLeg	Juvenile
686	4.09969	HindLeg	Juvenile
687	2.4638	HindLeg	Juvenile
688	3.88069	HindLeg	Juvenile
689	2.89396	HindLeg	Juvenile
690	4.04141	HindLeg	Juvenile
691	3.69155	HindLeg	Juvenile
692	1.58107	Trunk	Juvenile
693	6.38158	Trunk	Juvenile
694	2.80137	Head	Juvenile
695	4.3141	Head	Juvenile
696	2.53427	Head	Juvenile
697	3.4965	Head	Juvenile
698	2.88791	Head	Juvenile
699	4.20048	FrontLeg	Juvenile
700	5.23475	FrontLeg	Juvenile
701	6.19987	HindLeg	Juvenile
702	6.40658	HindLeg	Juvenile
703	8.59758	HindLeg	Juvenile
704	10.3651	HindLeg	Juvenile
705	1.37132	Trunk	Juvenile
706	4.37467	Trunk	Juvenile
707	2.61409	Head	Juvenile
708	5.93346	Head	Juvenile
709	1.19563	Head	Juvenile
710	1.64535	Head	Juvenile
711	0.969272	Head	Juvenile
712	5.29704	FrontLeg	Juvenile
713	1.28682	FrontLeg	Juvenile
714	3.19601	HindLeg	Juvenile
715	3.8376	HindLeg	Juvenile
716	2.80182	Trunk	Juvenile
717	4.00604	Trunk	Juvenile
718	4.05613	Head	Juvenile
719	1.16881	Head	Juvenile
720	1.89527	Head	Juvenile
721	0.719239	Head	Juvenile
722	3.48169	FrontLeg	Juvenile
723	1.1718	FrontLeg	Juvenile
724	10.3954	FrontLeg	Juvenile
725	3.11424	HindLeg	Juvenile
726	2.07036	HindLeg	Juvenile
727	1.47614	HindLeg	Juvenile
728	1.88169	HindLeg	Juvenile
729	4.67382	HindLeg	Juvenile
730	3.37376	HindLeg	Juvenile
731	3.91165	Trunk	Juvenile
732	4.7688	Trunk	Juvenile
733	4.88505	Head	Juvenile
734	1.72963	Head	Juvenile
735	1.64514	Head	Juvenile
736	2.64393	Head	Juvenile
737	2.03891	FrontLeg	Juvenile
738	1.07219	FrontLeg	Juvenile
739	11.1241	FrontLeg	Juvenile
740	3.08873	FrontLeg	Juvenile
741	2.40978	HindLeg	Juvenile
742	3.80918	HindLeg	Juvenile
743	2.74675	HindLeg	Juvenile
744	1.55428	HindLeg	Juvenile
745	4.26596	HindLeg	Juvenile
746	1.05114	HindLeg	Juvenile
747	3.36276	Trunk	Juvenile
748	4.04059	Trunk	Juvenile
749	4.63117	Head	Juvenile
750	2.86837	Head	Juvenile
751	1.72096	Head	Juvenile
752	5.36557	Head	Juvenile
753	4.97656	FrontLeg	Juvenile
754	2.18321	FrontLeg	Juvenile
755	7.66117	FrontLeg	Juvenile
756	2.8409	FrontLeg	Juvenile
757	2.18232	HindLeg	Juvenile
758	2.76095	HindLeg	Juvenile
759	2.64345	HindLeg	Juvenile
760	2.70619	HindLeg	Juvenile
761	3.52586	HindLeg	Juvenile
762	2.18792	HindLeg	Juvenile
763	2.74655	Trunk	Juvenile
764	3.22259	Trunk	Juvenile

## Sheet: Fig.3f
	method	frame(s)	pig id	body part	error(m)
0	MAMMAL 10views	0	0	nose	0.0224392
1	MAMMAL 10views	0	0	l_eye	0.0160552
2	MAMMAL 10views	0	0	r_eye	0.0142235
3	MAMMAL 10views	0	0	l_ear	0.0222798
4	MAMMAL 10views	0	0	r_ear	0.0105774
5	MAMMAL 10views	0	0	l_shoulder	0.0271625
6	MAMMAL 10views	0	0	r_shoulder	0.0395429
7	MAMMAL 10views	0	0	l_elbow	0.00937597
8	MAMMAL 10views	0	0	r_elbow	0.00291408
9	MAMMAL 10views	0	0	l_paw	0.0109094
10	MAMMAL 10views	0	0	r_paw	0.0426997
11	MAMMAL 10views	0	0	l_hip	0.0387371
12	MAMMAL 10views	0	0	r_hip	0.0420833
13	MAMMAL 10views	0	0	l_knee	0.00384049
14	MAMMAL 10views	0	0	r_knee	0.0147075
15	MAMMAL 10views	0	0	l_foot	0.00987261
16	MAMMAL 10views	0	0	r_foot	0.00524274
17	MAMMAL 10views	0	0	tail	0.028279
18	MAMMAL 10views	0	0	center	0.058083
19	MAMMAL 10views	0	1	nose	0.0206574
20	MAMMAL 10views	0	1	l_eye	0.00878844
21	MAMMAL 10views	0	1	r_eye	0.0392555
22	MAMMAL 10views	0	1	l_ear	0.0276075
23	MAMMAL 10views	0	1	r_ear	0.0232222
24	MAMMAL 10views	0	1	l_shoulder	0.0336271
25	MAMMAL 10views	0	1	r_shoulder	0.0264616
26	MAMMAL 10views	0	1	l_elbow	0.0440279
27	MAMMAL 10views	0	1	r_elbow	0.0132781
28	MAMMAL 10views	0	1	l_paw	0.0466404
29	MAMMAL 10views	0	1	r_paw	0.0115763
30	MAMMAL 10views	0	1	l_hip	0.0283646
31	MAMMAL 10views	0	1	r_hip	0.00645878
32	MAMMAL 10views	0	1	l_knee	0.0314797
33	MAMMAL 10views	0	1	r_knee	0.0170086
34	MAMMAL 10views	0	1	l_foot	0.044729
35	MAMMAL 10views	0	1	r_foot	0.0244739
36	MAMMAL 10views	0	1	tail	0.0347813
37	MAMMAL 10views	0	1	center	0.0530337
38	MAMMAL 10views	0	2	nose	0.0169719
39	MAMMAL 10views	0	2	l_eye	0.0223794
40	MAMMAL 10views	0	2	r_eye	0.0340739
41	MAMMAL 10views	0	2	l_ear	0.0476434
42	MAMMAL 10views	0	2	r_ear	0.0592152
43	MAMMAL 10views	0	2	l_shoulder	0.0721941
44	MAMMAL 10views	0	2	r_shoulder	0.00539919
45	MAMMAL 10views	0	2	l_elbow	0.0897514
46	MAMMAL 10views	0	2	r_elbow	0.027721
47	MAMMAL 10views	0	2	l_paw	0.188097
48	MAMMAL 10views	0	2	r_paw	0.0127657
49	MAMMAL 10views	0	2	l_hip	0.0314891
50	MAMMAL 10views	0	2	r_hip	0.0456337
51	MAMMAL 10views	0	2	l_knee	0.144106
52	MAMMAL 10views	0	2	r_knee	0.0201537
53	MAMMAL 10views	0	2	l_foot	0.176457
54	MAMMAL 10views	0	2	r_foot	0.0297039
55	MAMMAL 10views	0	2	tail	0.00629678
56	MAMMAL 10views	0	2	center	0.0713391
57	MAMMAL 10views	0	3	nose	0.155354
58	MAMMAL 10views	0	3	l_eye	0.154258
59	MAMMAL 10views	0	3	r_eye	0.15061
60	MAMMAL 10views	0	3	l_ear	0.142593
61	MAMMAL 10views	0	3	r_ear	0.135987
62	MAMMAL 10views	0	3	l_shoulder	0.0850579
63	MAMMAL 10views	0	3	r_shoulder	0.0880362
64	MAMMAL 10views	0	3	l_elbow	0.118862
65	MAMMAL 10views	0	3	r_elbow	0.121231
66	MAMMAL 10views	0	3	l_paw	0.1434
67	MAMMAL 10views	0	3	r_paw	0.141936
68	MAMMAL 10views	0	3	l_hip	0.0128375
69	MAMMAL 10views	0	3	r_hip	0.0350154
70	MAMMAL 10views	0	3	l_knee	0.0137246
71	MAMMAL 10views	0	3	r_knee	0.023004
72	MAMMAL 10views	0	3	l_foot	0.00515458
73	MAMMAL 10views	0	3	r_foot	0.00180235
74	MAMMAL 10views	0	3	tail	0.0150443
75	MAMMAL 10views	0	3	center	0.0374722
76	MAMMAL 10views	1	0	nose	0.0621095
77	MAMMAL 10views	1	0	l_eye	0.0282604
78	MAMMAL 10views	1	0	r_eye	0.00556245
79	MAMMAL 10views	1	0	l_ear	0.0171047
80	MAMMAL 10views	1	0	r_ear	0.0119575
81	MAMMAL 10views	1	0	l_shoulder	0.030781
82	MAMMAL 10views	1	0	r_shoulder	0.0196288
83	MAMMAL 10views	1	0	l_elbow	0.00797333
84	MAMMAL 10views	1	0	r_elbow	0.0149423
85	MAMMAL 10views	1	0	l_paw	0.00939351
86	MAMMAL 10views	1	0	r_paw	0.00880328
87	MAMMAL 10views	1	0	l_hip	0.0379323
88	MAMMAL 10views	1	0	r_hip	0.0190727
89	MAMMAL 10views	1	0	l_knee	0.0135781
90	MAMMAL 10views	1	0	r_knee	0.00549881
91	MAMMAL 10views	1	0	l_foot	0.0121104
92	MAMMAL 10views	1	0	r_foot	0.00891531
93	MAMMAL 10views	1	0	tail	0.0153468
94	MAMMAL 10views	1	0	center	0.0239628
95	MAMMAL 10views	1	1	nose	0.0130177
96	MAMMAL 10views	1	1	l_eye	0.0313016
97	MAMMAL 10views	1	1	r_eye	0.0140299
98	MAMMAL 10views	1	1	l_ear	0.0130397
99	MAMMAL 10views	1	1	r_ear	0.019325
100	MAMMAL 10views	1	1	l_shoulder	0.0224599
101	MAMMAL 10views	1	1	r_shoulder	0.0249782
102	MAMMAL 10views	1	1	l_elbow	0.0200621
103	MAMMAL 10views	1	1	r_elbow	0.00896453
104	MAMMAL 10views	1	1	l_paw	0.0374408
105	MAMMAL 10views	1	1	r_paw	0.0087134
106	MAMMAL 10views	1	1	l_hip	0.00397187
107	MAMMAL 10views	1	1	r_hip	0.0125448
108	MAMMAL 10views	1	1	l_knee	0.0058321
109	MAMMAL 10views	1	1	r_knee	0.0132223
110	MAMMAL 10views	1	1	l_foot	0.0199987
111	MAMMAL 10views	1	1	r_foot	0.0155183
112	MAMMAL 10views	1	1	tail	0.0177659
113	MAMMAL 10views	1	1	center	0.0661211
114	MAMMAL 10views	1	2	nose	0.0145585
115	MAMMAL 10views	1	2	l_eye	0.0159113
116	MAMMAL 10views	1	2	r_eye	0.0184095
117	MAMMAL 10views	1	2	l_ear	0.0224658
118	MAMMAL 10views	1	2	r_ear	0.031957
119	MAMMAL 10views	1	2	l_shoulder	0.0469041
120	MAMMAL 10views	1	2	r_shoulder	0.0347454
121	MAMMAL 10views	1	2	l_elbow	0.115023
122	MAMMAL 10views	1	2	r_elbow	0.0527169
123	MAMMAL 10views	1	2	l_paw	0.213427
124	MAMMAL 10views	1	2	r_paw	0.0772495
125	MAMMAL 10views	1	2	l_hip	0.0220677
126	MAMMAL 10views	1	2	r_hip	0.0448902
127	MAMMAL 10views	1	2	l_knee	0.124704
128	MAMMAL 10views	1	2	r_knee	0.0175929
129	MAMMAL 10views	1	2	l_foot	0.209676
130	MAMMAL 10views	1	2	r_foot	0.0200698
131	MAMMAL 10views	1	2	tail	0.00946562
132	MAMMAL 10views	1	2	center	0.0873877
133	MAMMAL 10views	1	3	nose	0.251107
134	MAMMAL 10views	1	3	l_eye	0.187878
135	MAMMAL 10views	1	3	r_eye	0.175374
136	MAMMAL 10views	1	3	l_ear	0.138314
137	MAMMAL 10views	1	3	r_ear	0.110892
138	MAMMAL 10views	1	3	l_shoulder	0.109562
139	MAMMAL 10views	1	3	r_shoulder	0.041882
140	MAMMAL 10views	1	3	l_elbow	0.177452
141	MAMMAL 10views	1	3	r_elbow	0.102804
142	MAMMAL 10views	1	3	l_paw	0.224208
143	MAMMAL 10views	1	3	r_paw	0.146469
144	MAMMAL 10views	1	3	l_hip	0.0145267
145	MAMMAL 10views	1	3	r_hip	0.0104308
146	MAMMAL 10views	1	3	l_knee	0.00750272
147	MAMMAL 10views	1	3	r_knee	0.0160576
148	MAMMAL 10views	1	3	l_foot	0.00420404
149	MAMMAL 10views	1	3	r_foot	0.0283105
150	MAMMAL 10views	1	3	tail	0.0196307
151	MAMMAL 10views	1	3	center	0.0104794
152	MAMMAL 10views	2	0	nose	0.0137425
153	MAMMAL 10views	2	0	l_eye	0.0179799
154	MAMMAL 10views	2	0	r_eye	0.017999
155	MAMMAL 10views	2	0	l_ear	0.0252625
156	MAMMAL 10views	2	0	r_ear	0.0250675
157	MAMMAL 10views	2	0	l_shoulder	0.035978
158	MAMMAL 10views	2	0	r_shoulder	0.093751
159	MAMMAL 10views	2	0	l_elbow	0.00555833
160	MAMMAL 10views	2	0	r_elbow	0.0410499
161	MAMMAL 10views	2	0	l_paw	0.0144
162	MAMMAL 10views	2	0	r_paw	0.0164749
163	MAMMAL 10views	2	0	l_hip	0.0372882
164	MAMMAL 10views	2	0	r_hip	0.0256127
165	MAMMAL 10views	2	0	l_knee	0.008754
166	MAMMAL 10views	2	0	r_knee	0.0104428
167	MAMMAL 10views	2	0	l_foot	0.00989368
168	MAMMAL 10views	2	0	r_foot	0.00271658
169	MAMMAL 10views	2	0	tail	0.0194558
170	MAMMAL 10views	2	0	center	0.0557339
171	MAMMAL 10views	2	1	nose	0.0116337
172	MAMMAL 10views	2	1	l_eye	0.0128671
173	MAMMAL 10views	2	1	r_eye	0.0196315
174	MAMMAL 10views	2	1	l_ear	0.0194073
175	MAMMAL 10views	2	1	r_ear	0.0206145
176	MAMMAL 10views	2	1	l_shoulder	0.0331069
177	MAMMAL 10views	2	1	r_shoulder	0.0325563
178	MAMMAL 10views	2	1	l_elbow	0.0517203
179	MAMMAL 10views	2	1	r_elbow	0.00621625
180	MAMMAL 10views	2	1	l_paw	0.0337184
181	MAMMAL 10views	2	1	r_paw	0.0190059
182	MAMMAL 10views	2	1	l_hip	0.085475
183	MAMMAL 10views	2	1	r_hip	0.0140028
184	MAMMAL 10views	2	1	l_knee	0.122403
185	MAMMAL 10views	2	1	r_knee	0.021662
186	MAMMAL 10views	2	1	l_foot	0.151649
187	MAMMAL 10views	2	1	r_foot	0.0068905
188	MAMMAL 10views	2	1	tail	0.0215434
189	MAMMAL 10views	2	1	center	0.105449
190	MAMMAL 10views	2	2	nose	0.0148264
191	MAMMAL 10views	2	2	l_eye	0.017147
192	MAMMAL 10views	2	2	r_eye	0.0168811
193	MAMMAL 10views	2	2	l_ear	0.0204558
194	MAMMAL 10views	2	2	r_ear	0.0281085
195	MAMMAL 10views	2	2	l_shoulder	0.053933
196	MAMMAL 10views	2	2	r_shoulder	0.040248
197	MAMMAL 10views	2	2	l_elbow	0.111859
198	MAMMAL 10views	2	2	r_elbow	0.0347177
199	MAMMAL 10views	2	2	l_paw	0.217024
200	MAMMAL 10views	2	2	r_paw	0.0649371
201	MAMMAL 10views	2	2	l_hip	0.0230421
202	MAMMAL 10views	2	2	r_hip	0.0493703
203	MAMMAL 10views	2	2	l_knee	0.121236
204	MAMMAL 10views	2	2	r_knee	0.013232
205	MAMMAL 10views	2	2	l_foot	0.210598
206	MAMMAL 10views	2	2	r_foot	0.0232571
207	MAMMAL 10views	2	2	tail	0.0187687
208	MAMMAL 10views	2	2	center	0.0816703
209	MAMMAL 10views	2	3	nose	0.190658
210	MAMMAL 10views	2	3	l_eye	0.148403
211	MAMMAL 10views	2	3	r_eye	0.109311
212	MAMMAL 10views	2	3	l_ear	0.119744
213	MAMMAL 10views	2	3	r_ear	0.036078
214	MAMMAL 10views	2	3	l_shoulder	0.0896545
215	MAMMAL 10views	2	3	r_shoulder	0.0572103
216	MAMMAL 10views	2	3	l_elbow	0.135354
217	MAMMAL 10views	2	3	r_elbow	0.0901732
218	MAMMAL 10views	2	3	l_paw	0.16701
219	MAMMAL 10views	2	3	r_paw	0.102511
220	MAMMAL 10views	2	3	l_hip	0.0257289
221	MAMMAL 10views	2	3	r_hip	0.047867
222	MAMMAL 10views	2	3	l_knee	0.00723907
223	MAMMAL 10views	2	3	r_knee	0.00346505
224	MAMMAL 10views	2	3	l_foot	0.00432969
225	MAMMAL 10views	2	3	r_foot	0.00613751
226	MAMMAL 10views	2	3	tail	0.0137729
227	MAMMAL 10views	2	3	center	0.016489
228	MAMMAL 10views	3	0	nose	0.021268
229	MAMMAL 10views	3	0	l_eye	0.0141448
230	MAMMAL 10views	3	0	r_eye	0.0172327
231	MAMMAL 10views	3	0	l_ear	0.0215822
232	MAMMAL 10views	3	0	r_ear	0.0116649
233	MAMMAL 10views	3	0	l_shoulder	0.026551
234	MAMMAL 10views	3	0	r_shoulder	0.0209
235	MAMMAL 10views	3	0	l_elbow	0.00794662
236	MAMMAL 10views	3	0	r_elbow	0.0306099
237	MAMMAL 10views	3	0	l_paw	0.0164402
238	MAMMAL 10views	3	0	r_paw	0.0188769
239	MAMMAL 10views	3	0	l_hip	0.0227082
240	MAMMAL 10views	3	0	r_hip	0.0258915
241	MAMMAL 10views	3	0	l_knee	0.0191565
242	MAMMAL 10views	3	0	r_knee	0.0116683
243	MAMMAL 10views	3	0	l_foot	0.0525584
244	MAMMAL 10views	3	0	r_foot	0.0109553
245	MAMMAL 10views	3	0	tail	0.0185563
246	MAMMAL 10views	3	0	center	0.0368008
247	MAMMAL 10views	3	1	nose	0.0280299
248	MAMMAL 10views	3	1	l_eye	0.0167892
249	MAMMAL 10views	3	1	r_eye	0.0260645
250	MAMMAL 10views	3	1	l_ear	0.0336146
251	MAMMAL 10views	3	1	r_ear	0.0439065
252	MAMMAL 10views	3	1	l_shoulder	0.0373395
253	MAMMAL 10views	3	1	r_shoulder	0.0332981
254	MAMMAL 10views	3	1	l_elbow	0.0545138
255	MAMMAL 10views	3	1	r_elbow	0.0252813
256	MAMMAL 10views	3	1	l_paw	0.0565782
257	MAMMAL 10views	3	1	r_paw	0.00630916
258	MAMMAL 10views	3	1	l_hip	0.0345267
259	MAMMAL 10views	3	1	r_hip	0.0293074
260	MAMMAL 10views	3	1	l_knee	0.0318176
261	MAMMAL 10views	3	1	r_knee	0.0360811
262	MAMMAL 10views	3	1	l_foot	0.0512479
263	MAMMAL 10views	3	1	r_foot	0.0066851
264	MAMMAL 10views	3	1	tail	0.0436616
265	MAMMAL 10views	3	1	center	0.0527266
266	MAMMAL 10views	3	2	nose	0.0158984
267	MAMMAL 10views	3	2	l_eye	0.0211999
268	MAMMAL 10views	3	2	r_eye	0.0208863
269	MAMMAL 10views	3	2	l_ear	0.0183548
270	MAMMAL 10views	3	2	r_ear	0.0283644
271	MAMMAL 10views	3	2	l_shoulder	0.0283297
272	MAMMAL 10views	3	2	r_shoulder	0.0410251
273	MAMMAL 10views	3	2	l_elbow	0.121685
274	MAMMAL 10views	3	2	r_elbow	0.0371125
275	MAMMAL 10views	3	2	l_paw	0.215388
276	MAMMAL 10views	3	2	r_paw	0.0575734
277	MAMMAL 10views	3	2	l_hip	0.0394588
278	MAMMAL 10views	3	2	r_hip	0.0620874
279	MAMMAL 10views	3	2	l_knee	0.112802
280	MAMMAL 10views	3	2	r_knee	0.0148085
281	MAMMAL 10views	3	2	l_foot	0.197437
282	MAMMAL 10views	3	2	r_foot	0.0186457
283	MAMMAL 10views	3	2	tail	0.0178038
284	MAMMAL 10views	3	2	center	0.0914256
285	MAMMAL 10views	3	3	nose	0.118416
286	MAMMAL 10views	3	3	l_eye	0.108746
287	MAMMAL 10views	3	3	r_eye	0.114924
288	MAMMAL 10views	3	3	l_ear	0.0940766
289	MAMMAL 10views	3	3	r_ear	0.09989
290	MAMMAL 10views	3	3	l_shoulder	0.0953436
291	MAMMAL 10views	3	3	r_shoulder	0.0688228
292	MAMMAL 10views	3	3	l_elbow	0.0701213
293	MAMMAL 10views	3	3	r_elbow	0.104194
294	MAMMAL 10views	3	3	l_paw	0.146295
295	MAMMAL 10views	3	3	r_paw	0.142205
296	MAMMAL 10views	3	3	l_hip	0.0140868
297	MAMMAL 10views	3	3	r_hip	0.0157893
298	MAMMAL 10views	3	3	l_knee	0.00749363
299	MAMMAL 10views	3	3	r_knee	0.0133123
300	MAMMAL 10views	3	3	l_foot	0.0053636
301	MAMMAL 10views	3	3	r_foot	0.0452503
302	MAMMAL 10views	3	3	tail	0.00673159
303	MAMMAL 10views	3	3	center	0.0204038
304	MAMMAL 10views	4	0	nose	0.070392
305	MAMMAL 10views	4	0	l_eye	0.0517231
306	MAMMAL 10views	4	0	r_eye	0.0434357
307	MAMMAL 10views	4	0	l_ear	0.0135215
308	MAMMAL 10views	4	0	r_ear	0.00749962
309	MAMMAL 10views	4	0	l_shoulder	0.0295367
310	MAMMAL 10views	4	0	r_shoulder	0.0382052
311	MAMMAL 10views	4	0	l_elbow	0.0100216
312	MAMMAL 10views	4	0	r_elbow	0.0806634
313	MAMMAL 10views	4	0	l_paw	0.0486342
314	MAMMAL 10views	4	0	r_paw	0.113524
315	MAMMAL 10views	4	0	l_hip	0.0204467
316	MAMMAL 10views	4	0	r_hip	0.0270091
317	MAMMAL 10views	4	0	l_knee	0.0167509
318	MAMMAL 10views	4	0	r_knee	0.0097419
319	MAMMAL 10views	4	0	l_foot	0.0174145
320	MAMMAL 10views	4	0	r_foot	0.0149028
321	MAMMAL 10views	4	0	tail	0.0167162
322	MAMMAL 10views	4	0	center	0.0372651
323	MAMMAL 10views	4	1	nose	0.0612277
324	MAMMAL 10views	4	1	l_eye	0.0150408
325	MAMMAL 10views	4	1	r_eye	0.022804
326	MAMMAL 10views	4	1	l_ear	0.0224765
327	MAMMAL 10views	4	1	r_ear	0.0292154
328	MAMMAL 10views	4	1	l_shoulder	0.029342
329	MAMMAL 10views	4	1	r_shoulder	0.0302926
330	MAMMAL 10views	4	1	l_elbow	0.0346095
331	MAMMAL 10views	4	1	r_elbow	0.011982
332	MAMMAL 10views	4	1	l_paw	0.0476479
333	MAMMAL 10views	4	1	r_paw	0.013988
334	MAMMAL 10views	4	1	l_hip	0.0264893
335	MAMMAL 10views	4	1	r_hip	0.0195042
336	MAMMAL 10views	4	1	l_knee	0.0436957
337	MAMMAL 10views	4	1	r_knee	0.0196007
338	MAMMAL 10views	4	1	l_foot	0.0429672
339	MAMMAL 10views	4	1	r_foot	0.0188676
340	MAMMAL 10views	4	1	tail	0.0348934
341	MAMMAL 10views	4	1	center	0.0965993
342	MAMMAL 10views	4	2	nose	0.0172935
343	MAMMAL 10views	4	2	l_eye	0.0590438
344	MAMMAL 10views	4	2	r_eye	0.0316822
345	MAMMAL 10views	4	2	l_ear	0.0137408
346	MAMMAL 10views	4	2	r_ear	0.0284858
347	MAMMAL 10views	4	2	l_shoulder	0.0605316
348	MAMMAL 10views	4	2	r_shoulder	0.0387618
349	MAMMAL 10views	4	2	l_elbow	0.0835963
350	MAMMAL 10views	4	2	r_elbow	0.0350216
351	MAMMAL 10views	4	2	l_paw	0.140266
352	MAMMAL 10views	4	2	r_paw	0.067631
353	MAMMAL 10views	4	2	l_hip	0.0398238
354	MAMMAL 10views	4	2	r_hip	0.0633659
355	MAMMAL 10views	4	2	l_knee	0.111009
356	MAMMAL 10views	4	2	r_knee	0.0112113
357	MAMMAL 10views	4	2	l_foot	0.196924
358	MAMMAL 10views	4	2	r_foot	0.0173518
359	MAMMAL 10views	4	2	tail	0.0206826
360	MAMMAL 10views	4	2	center	0.0761187
361	MAMMAL 10views	4	3	nose	0.161176
362	MAMMAL 10views	4	3	l_eye	0.0970274
363	MAMMAL 10views	4	3	r_eye	0.090769
364	MAMMAL 10views	4	3	l_ear	0.0683702
365	MAMMAL 10views	4	3	r_ear	0.0539437
366	MAMMAL 10views	4	3	l_shoulder	0.0265138
367	MAMMAL 10views	4	3	r_shoulder	0.0346867
368	MAMMAL 10views	4	3	l_elbow	0.0294555
369	MAMMAL 10views	4	3	r_elbow	0.0203317
370	MAMMAL 10views	4	3	l_paw	0.0125899
371	MAMMAL 10views	4	3	r_paw	0.0566665
372	MAMMAL 10views	4	3	l_hip	0.0181887
373	MAMMAL 10views	4	3	r_hip	0.0431892
374	MAMMAL 10views	4	3	l_knee	0.0094812
375	MAMMAL 10views	4	3	r_knee	0.0206532
376	MAMMAL 10views	4	3	l_foot	0.0112835
377	MAMMAL 10views	4	3	r_foot	0.00851506
378	MAMMAL 10views	4	3	tail	0.0541822
379	MAMMAL 10views	4	3	center	0.0396887
380	MAMMAL 10views	5	0	nose	0.0331405
381	MAMMAL 10views	5	0	l_eye	0.0149319
382	MAMMAL 10views	5	0	r_eye	0.0236114
383	MAMMAL 10views	5	0	l_ear	0.00581027
384	MAMMAL 10views	5	0	r_ear	0.0190536
385	MAMMAL 10views	5	0	l_shoulder	0.0355885
386	MAMMAL 10views	5	0	r_shoulder	0.00678027
387	MAMMAL 10views	5	0	l_elbow	0.00993252
388	MAMMAL 10views	5	0	r_elbow	0.0320612
389	MAMMAL 10views	5	0	l_paw	0.035017
390	MAMMAL 10views	5	0	r_paw	0.0586854
391	MAMMAL 10views	5	0	l_hip	0.0207775
392	MAMMAL 10views	5	0	r_hip	0.0362983
393	MAMMAL 10views	5	0	l_knee	0.00328476
394	MAMMAL 10views	5	0	r_knee	0.0346411
395	MAMMAL 10views	5	0	l_foot	0.0103805
396	MAMMAL 10views	5	0	r_foot	0.0550065
397	MAMMAL 10views	5	0	tail	0.0265125
398	MAMMAL 10views	5	0	center	0.0937534
399	MAMMAL 10views	5	1	nose	0.0263078
400	MAMMAL 10views	5	1	l_eye	0.0297591
401	MAMMAL 10views	5	1	r_eye	0.0163971
402	MAMMAL 10views	5	1	l_ear	0.0161643
403	MAMMAL 10views	5	1	r_ear	0.0225187
404	MAMMAL 10views	5	1	l_shoulder	0.0395078
405	MAMMAL 10views	5	1	r_shoulder	0.0265948
406	MAMMAL 10views	5	1	l_elbow	0.0128871
407	MAMMAL 10views	5	1	r_elbow	0.00780285
408	MAMMAL 10views	5	1	l_paw	0.024271
409	MAMMAL 10views	5	1	r_paw	0.0116802
410	MAMMAL 10views	5	1	l_hip	0.033199
411	MAMMAL 10views	5	1	r_hip	0.0268404
412	MAMMAL 10views	5	1	l_knee	0.0390976
413	MAMMAL 10views	5	1	r_knee	0.0291674
414	MAMMAL 10views	5	1	l_foot	0.0282524
415	MAMMAL 10views	5	1	r_foot	0.0246178
416	MAMMAL 10views	5	1	tail	0.0328063
417	MAMMAL 10views	5	1	center	0.132452
418	MAMMAL 10views	5	2	nose	0.0170036
419	MAMMAL 10views	5	2	l_eye	0.0264995
420	MAMMAL 10views	5	2	r_eye	0.0211723
421	MAMMAL 10views	5	2	l_ear	0.0187418
422	MAMMAL 10views	5	2	r_ear	0.0301973
423	MAMMAL 10views	5	2	l_shoulder	0.0661169
424	MAMMAL 10views	5	2	r_shoulder	0.0515003
425	MAMMAL 10views	5	2	l_elbow	0.110303
426	MAMMAL 10views	5	2	r_elbow	0.0374539
427	MAMMAL 10views	5	2	l_paw	0.15639
428	MAMMAL 10views	5	2	r_paw	0.0814766
429	MAMMAL 10views	5	2	l_hip	0.0123564
430	MAMMAL 10views	5	2	r_hip	0.049295
431	MAMMAL 10views	5	2	l_knee	0.130834
432	MAMMAL 10views	5	2	r_knee	0.0209731
433	MAMMAL 10views	5	2	l_foot	0.217186
434	MAMMAL 10views	5	2	r_foot	0.0140294
435	MAMMAL 10views	5	2	tail	0.0113146
436	MAMMAL 10views	5	2	center	0.0907187
437	MAMMAL 10views	5	3	nose	0.0918304
438	MAMMAL 10views	5	3	l_eye	0.0609279
439	MAMMAL 10views	5	3	r_eye	0.0571014
440	MAMMAL 10views	5	3	l_ear	0.0434751
441	MAMMAL 10views	5	3	r_ear	0.033116
442	MAMMAL 10views	5	3	l_shoulder	0.0260071
443	MAMMAL 10views	5	3	r_shoulder	0.0196773
444	MAMMAL 10views	5	3	l_elbow	0.0172875
445	MAMMAL 10views	5	3	r_elbow	0.0109497
446	MAMMAL 10views	5	3	l_paw	0.0202555
447	MAMMAL 10views	5	3	r_paw	0.037938
448	MAMMAL 10views	5	3	l_hip	0.00957614
449	MAMMAL 10views	5	3	r_hip	0.0146646
450	MAMMAL 10views	5	3	l_knee	0.010717
451	MAMMAL 10views	5	3	r_knee	0.0115095
452	MAMMAL 10views	5	3	l_foot	0.0133157
453	MAMMAL 10views	5	3	r_foot	0.0571788
454	MAMMAL 10views	5	3	tail	0.0397835
455	MAMMAL 10views	5	3	center	0.0319282
456	MAMMAL 10views	6	0	nose	0.103062
457	MAMMAL 10views	6	0	l_eye	0.0569322
458	MAMMAL 10views	6	0	r_eye	0.0373017
459	MAMMAL 10views	6	0	l_ear	0.0735929
460	MAMMAL 10views	6	0	r_ear	0.0352711
461	MAMMAL 10views	6	0	l_shoulder	0.0314685
462	MAMMAL 10views	6	0	r_shoulder	0.0129507
463	MAMMAL 10views	6	0	l_elbow	0.0555003
464	MAMMAL 10views	6	0	r_elbow	0.0757014
465	MAMMAL 10views	6	0	l_paw	0.0809079
466	MAMMAL 10views	6	0	r_paw	0.117278
467	MAMMAL 10views	6	0	l_hip	0.024162
468	MAMMAL 10views	6	0	r_hip	0.00643684
469	MAMMAL 10views	6	0	l_knee	0.0106551
470	MAMMAL 10views	6	0	r_knee	0.0115078
471	MAMMAL 10views	6	0	l_foot	0.0113849
472	MAMMAL 10views	6	0	r_foot	0.00491582
473	MAMMAL 10views	6	0	tail	0.0105115
474	MAMMAL 10views	6	0	center	0.0527655
475	MAMMAL 10views	6	1	nose	0.0254549
476	MAMMAL 10views	6	1	l_eye	0.0395314
477	MAMMAL 10views	6	1	r_eye	0.0231377
478	MAMMAL 10views	6	1	l_ear	0.0223324
479	MAMMAL 10views	6	1	r_ear	0.0253164
480	MAMMAL 10views	6	1	l_shoulder	0.0650465
481	MAMMAL 10views	6	1	r_shoulder	0.0195898
482	MAMMAL 10views	6	1	l_elbow	0.08404
483	MAMMAL 10views	6	1	r_elbow	0.0056066
484	MAMMAL 10views	6	1	l_paw	0.122249
485	MAMMAL 10views	6	1	r_paw	0.0040951
486	MAMMAL 10views	6	1	l_hip	0.0372952
487	MAMMAL 10views	6	1	r_hip	0.0245287
488	MAMMAL 10views	6	1	l_knee	0.048043
489	MAMMAL 10views	6	1	r_knee	0.0234448
490	MAMMAL 10views	6	1	l_foot	0.0189868
491	MAMMAL 10views	6	1	r_foot	0.0179692
492	MAMMAL 10views	6	1	tail	0.0439134
493	MAMMAL 10views	6	1	center	0.0240081
494	MAMMAL 10views	6	2	nose	0.0184508
495	MAMMAL 10views	6	2	l_eye	0.0192138
496	MAMMAL 10views	6	2	r_eye	0.0215276
497	MAMMAL 10views	6	2	l_ear	0.0145131
498	MAMMAL 10views	6	2	r_ear	0.0305763
499	MAMMAL 10views	6	2	l_shoulder	0.11058
500	MAMMAL 10views	6	2	r_shoulder	0.0390881
501	MAMMAL 10views	6	2	l_elbow	0.0356456
502	MAMMAL 10views	6	2	r_elbow	0.0374787
503	MAMMAL 10views	6	2	l_paw	0.0786692
504	MAMMAL 10views	6	2	r_paw	0.0651897
505	MAMMAL 10views	6	2	l_hip	0.0176239
506	MAMMAL 10views	6	2	r_hip	0.0602542
507	MAMMAL 10views	6	2	l_knee	0.125446
508	MAMMAL 10views	6	2	r_knee	0.0163654
509	MAMMAL 10views	6	2	l_foot	0.214608
510	MAMMAL 10views	6	2	r_foot	0.0162592
511	MAMMAL 10views	6	2	tail	0.0222223
512	MAMMAL 10views	6	2	center	0.0846747
513	MAMMAL 10views	6	3	nose	0.0179959
514	MAMMAL 10views	6	3	l_eye	0.0306331
515	MAMMAL 10views	6	3	r_eye	0.0145781
516	MAMMAL 10views	6	3	l_ear	0.0264827
517	MAMMAL 10views	6	3	r_ear	0.00459089
518	MAMMAL 10views	6	3	l_shoulder	0.0226378
519	MAMMAL 10views	6	3	r_shoulder	0.119033
520	MAMMAL 10views	6	3	l_elbow	0.013986
521	MAMMAL 10views	6	3	r_elbow	0.18795
522	MAMMAL 10views	6	3	l_paw	0.00651729
523	MAMMAL 10views	6	3	r_paw	0.17752
524	MAMMAL 10views	6	3	l_hip	0.0163458
525	MAMMAL 10views	6	3	r_hip	0.0151993
526	MAMMAL 10views	6	3	l_knee	0.0387116
527	MAMMAL 10views	6	3	r_knee	0.00467885
528	MAMMAL 10views	6	3	l_foot	0.0644972
529	MAMMAL 10views	6	3	r_foot	0.00632013
530	MAMMAL 10views	6	3	tail	0.0456246
531	MAMMAL 10views	6	3	center	0.0640643
532	MAMMAL 10views	7	0	nose	0.0460799
533	MAMMAL 10views	7	0	l_eye	0.046774
534	MAMMAL 10views	7	0	r_eye	0.0367194
535	MAMMAL 10views	7	0	l_ear	0.0443799
536	MAMMAL 10views	7	0	r_ear	0.0354087
537	MAMMAL 10views	7	0	l_shoulder	0.0212165
538	MAMMAL 10views	7	0	r_shoulder	0.0140224
539	MAMMAL 10views	7	0	l_elbow	0.00570579
540	MAMMAL 10views	7	0	r_elbow	0.00899597
541	MAMMAL 10views	7	0	l_paw	0.0109837
542	MAMMAL 10views	7	0	r_paw	0.0149199
543	MAMMAL 10views	7	0	l_hip	0.0298514
544	MAMMAL 10views	7	0	r_hip	0.0644129
545	MAMMAL 10views	7	0	l_knee	0.0071438
546	MAMMAL 10views	7	0	r_knee	0.0249275
547	MAMMAL 10views	7	0	l_foot	0.0115597
548	MAMMAL 10views	7	0	r_foot	0.0195101
549	MAMMAL 10views	7	0	tail	0.0140759
550	MAMMAL 10views	7	0	center	0.0463328
551	MAMMAL 10views	7	1	nose	0.00855647
552	MAMMAL 10views	7	1	l_eye	0.0116389
553	MAMMAL 10views	7	1	r_eye	0.0240659
554	MAMMAL 10views	7	1	l_ear	0.0165868
555	MAMMAL 10views	7	1	r_ear	0.0281099
556	MAMMAL 10views	7	1	l_shoulder	0.0385812
557	MAMMAL 10views	7	1	r_shoulder	0.0294888
558	MAMMAL 10views	7	1	l_elbow	0.0264653
559	MAMMAL 10views	7	1	r_elbow	0.00402918
560	MAMMAL 10views	7	1	l_paw	0.0143133
561	MAMMAL 10views	7	1	r_paw	0.012027
562	MAMMAL 10views	7	1	l_hip	0.056396
563	MAMMAL 10views	7	1	r_hip	0.0350376
564	MAMMAL 10views	7	1	l_knee	0.0427627
565	MAMMAL 10views	7	1	r_knee	0.0271131
566	MAMMAL 10views	7	1	l_foot	0.0167659
567	MAMMAL 10views	7	1	r_foot	0.00308416
568	MAMMAL 10views	7	1	tail	0.0642675
569	MAMMAL 10views	7	1	center	0.0224779
570	MAMMAL 10views	7	2	nose	0.0227734
571	MAMMAL 10views	7	2	l_eye	0.00723341
572	MAMMAL 10views	7	2	r_eye	0.0269584
573	MAMMAL 10views	7	2	l_ear	0.0147759
574	MAMMAL 10views	7	2	r_ear	0.041717
575	MAMMAL 10views	7	2	l_shoulder	0.0553459
576	MAMMAL 10views	7	2	r_shoulder	0.0389535
577	MAMMAL 10views	7	2	l_elbow	0.0872623
578	MAMMAL 10views	7	2	r_elbow	0.0345298
579	MAMMAL 10views	7	2	l_paw	0.120586
580	MAMMAL 10views	7	2	r_paw	0.0713863
581	MAMMAL 10views	7	2	l_hip	0.0249488
582	MAMMAL 10views	7	2	r_hip	0.0568486
583	MAMMAL 10views	7	2	l_knee	0.116452
584	MAMMAL 10views	7	2	r_knee	0.0133165
585	MAMMAL 10views	7	2	l_foot	0.202303
586	MAMMAL 10views	7	2	r_foot	0.0319667
587	MAMMAL 10views	7	2	tail	0.0278828
588	MAMMAL 10views	7	2	center	0.0844982
589	MAMMAL 10views	7	3	nose	0.0118823
590	MAMMAL 10views	7	3	l_eye	0.0106095
591	MAMMAL 10views	7	3	r_eye	0.0130279
592	MAMMAL 10views	7	3	l_ear	0.0235054
593	MAMMAL 10views	7	3	r_ear	0.0180518
594	MAMMAL 10views	7	3	l_shoulder	0.0365756
595	MAMMAL 10views	7	3	r_shoulder	0.0391688
596	MAMMAL 10views	7	3	l_elbow	0.0147915
597	MAMMAL 10views	7	3	r_elbow	0.024568
598	MAMMAL 10views	7	3	l_paw	0.0114432
599	MAMMAL 10views	7	3	r_paw	0.00548965
600	MAMMAL 10views	7	3	l_hip	0.0230127
601	MAMMAL 10views	7	3	r_hip	0.0489972
602	MAMMAL 10views	7	3	l_knee	0.00708369
603	MAMMAL 10views	7	3	r_knee	0.0105222
604	MAMMAL 10views	7	3	l_foot	0.531435
605	MAMMAL 10views	7	3	r_foot	0.0396715
606	MAMMAL 10views	7	3	tail	0.0623368
607	MAMMAL 10views	7	3	center	0.0654025
608	MAMMAL 10views	8	0	nose	0.0897779
609	MAMMAL 10views	8	0	l_eye	0.0563611
610	MAMMAL 10views	8	0	r_eye	0.0276445
611	MAMMAL 10views	8	0	l_ear	0.0261264
612	MAMMAL 10views	8	0	r_ear	0.0179542
613	MAMMAL 10views	8	0	l_shoulder	0.008314
614	MAMMAL 10views	8	0	r_shoulder	0.0110805
615	MAMMAL 10views	8	0	l_elbow	0.031356
616	MAMMAL 10views	8	0	r_elbow	0.00723313
617	MAMMAL 10views	8	0	l_paw	0.00627268
618	MAMMAL 10views	8	0	r_paw	0.027323
619	MAMMAL 10views	8	0	l_hip	0.011291
620	MAMMAL 10views	8	0	r_hip	0.0194657
621	MAMMAL 10views	8	0	l_knee	0.0114592
622	MAMMAL 10views	8	0	r_knee	0.0173783
623	MAMMAL 10views	8	0	l_foot	0.0127186
624	MAMMAL 10views	8	0	r_foot	0.0235851
625	MAMMAL 10views	8	0	tail	0.00940895
626	MAMMAL 10views	8	0	center	0.0473673
627	MAMMAL 10views	8	1	nose	0.0307637
628	MAMMAL 10views	8	1	l_eye	0.0109764
629	MAMMAL 10views	8	1	r_eye	0.0163054
630	MAMMAL 10views	8	1	l_ear	0.0265157
631	MAMMAL 10views	8	1	r_ear	0.022552
632	MAMMAL 10views	8	1	l_shoulder	0.0131927
633	MAMMAL 10views	8	1	r_shoulder	0.0207719
634	MAMMAL 10views	8	1	l_elbow	0.00636968
635	MAMMAL 10views	8	1	r_elbow	0.0160828
636	MAMMAL 10views	8	1	l_paw	0.0109667
637	MAMMAL 10views	8	1	r_paw	0.0117198
638	MAMMAL 10views	8	1	l_hip	0.0257235
639	MAMMAL 10views	8	1	r_hip	0.0121611
640	MAMMAL 10views	8	1	l_knee	0.0683687
641	MAMMAL 10views	8	1	r_knee	0.00958372
642	MAMMAL 10views	8	1	l_foot	0.058382
643	MAMMAL 10views	8	1	r_foot	0.0283533
644	MAMMAL 10views	8	1	tail	0.017037
645	MAMMAL 10views	8	1	center	0.0263696
646	MAMMAL 10views	8	2	nose	0.15833
647	MAMMAL 10views	8	2	l_eye	0.0449071
648	MAMMAL 10views	8	2	r_eye	0.082676
649	MAMMAL 10views	8	2	l_ear	0.0659934
650	MAMMAL 10views	8	2	r_ear	0.108497
651	MAMMAL 10views	8	2	l_shoulder	0.133857
652	MAMMAL 10views	8	2	r_shoulder	0.0493152
653	MAMMAL 10views	8	2	l_elbow	0.0856159
654	MAMMAL 10views	8	2	r_elbow	0.0435565
655	MAMMAL 10views	8	2	l_paw	0.136449
656	MAMMAL 10views	8	2	r_paw	0.0697675
657	MAMMAL 10views	8	2	l_hip	0.110341
658	MAMMAL 10views	8	2	r_hip	0.0513257
659	MAMMAL 10views	8	2	l_knee	0.112121
660	MAMMAL 10views	8	2	r_knee	0.0225322
661	MAMMAL 10views	8	2	l_foot	0.184946
662	MAMMAL 10views	8	2	r_foot	0.0199302
663	MAMMAL 10views	8	2	tail	0.0240844
664	MAMMAL 10views	8	2	center	0.0904061
665	MAMMAL 10views	8	3	nose	0.0528958
666	MAMMAL 10views	8	3	l_eye	0.0287474
667	MAMMAL 10views	8	3	r_eye	0.0192472
668	MAMMAL 10views	8	3	l_ear	0.0297558
669	MAMMAL 10views	8	3	r_ear	0.0159688
670	MAMMAL 10views	8	3	l_shoulder	0.0299772
671	MAMMAL 10views	8	3	r_shoulder	0.018735
672	MAMMAL 10views	8	3	l_elbow	0.0153579
673	MAMMAL 10views	8	3	r_elbow	0.020116
674	MAMMAL 10views	8	3	l_paw	0.0101836
675	MAMMAL 10views	8	3	r_paw	0.0231945
676	MAMMAL 10views	8	3	l_hip	0.0216773
677	MAMMAL 10views	8	3	r_hip	0.0343522
678	MAMMAL 10views	8	3	l_knee	0.00916667
679	MAMMAL 10views	8	3	r_knee	0.0291009
680	MAMMAL 10views	8	3	l_foot	0.00511565
681	MAMMAL 10views	8	3	r_foot	0.0201215
682	MAMMAL 10views	8	3	tail	0.044401
683	MAMMAL 10views	8	3	center	0.0543198
684	MAMMAL 10views	9	0	nose	0.0216219
685	MAMMAL 10views	9	0	l_eye	0.0112757
686	MAMMAL 10views	9	0	r_eye	0.012014
687	MAMMAL 10views	9	0	l_ear	0.00962778
688	MAMMAL 10views	9	0	r_ear	0.0154658
689	MAMMAL 10views	9	0	l_shoulder	0.0250887
690	MAMMAL 10views	9	0	r_shoulder	0.0456574
691	MAMMAL 10views	9	0	l_elbow	0.00779441
692	MAMMAL 10views	9	0	r_elbow	0.0542981
693	MAMMAL 10views	9	0	l_paw	0.016612
694	MAMMAL 10views	9	0	r_paw	0.0491627
695	MAMMAL 10views	9	0	l_hip	0.0137774
696	MAMMAL 10views	9	0	r_hip	0.0146125
697	MAMMAL 10views	9	0	l_knee	0.0073753
698	MAMMAL 10views	9	0	r_knee	0.0199921
699	MAMMAL 10views	9	0	l_foot	0.0105551
700	MAMMAL 10views	9	0	r_foot	0.0160891
701	MAMMAL 10views	9	0	tail	0.0205268
702	MAMMAL 10views	9	0	center	0.0702161
703	MAMMAL 10views	9	1	nose	0.0249414
704	MAMMAL 10views	9	1	l_eye	0.0191649
705	MAMMAL 10views	9	1	r_eye	0.0224734
706	MAMMAL 10views	9	1	l_ear	0.0198397
707	MAMMAL 10views	9	1	r_ear	0.00685944
708	MAMMAL 10views	9	1	l_shoulder	0.00858365
709	MAMMAL 10views	9	1	r_shoulder	0.0222407
710	MAMMAL 10views	9	1	l_elbow	0.0189548
711	MAMMAL 10views	9	1	r_elbow	0.0154985
712	MAMMAL 10views	9	1	l_paw	0.027743
713	MAMMAL 10views	9	1	r_paw	0.00772222
714	MAMMAL 10views	9	1	l_hip	0.00901617
715	MAMMAL 10views	9	1	r_hip	0.0167846
716	MAMMAL 10views	9	1	l_knee	0.0225539
717	MAMMAL 10views	9	1	r_knee	0.0162231
718	MAMMAL 10views	9	1	l_foot	0.0181467
719	MAMMAL 10views	9	1	r_foot	0.0288406
720	MAMMAL 10views	9	1	tail	0.0403851
721	MAMMAL 10views	9	1	center	0.0245548
722	MAMMAL 10views	9	2	nose	0.0279838
723	MAMMAL 10views	9	2	l_eye	0.0430486
724	MAMMAL 10views	9	2	r_eye	0.0390971
725	MAMMAL 10views	9	2	l_ear	0.0202826
726	MAMMAL 10views	9	2	r_ear	0.0340103
727	MAMMAL 10views	9	2	l_shoulder	0.0446797
728	MAMMAL 10views	9	2	r_shoulder	0.0555007
729	MAMMAL 10views	9	2	l_elbow	0.0638069
730	MAMMAL 10views	9	2	r_elbow	0.0923309
731	MAMMAL 10views	9	2	l_paw	0.0759798
732	MAMMAL 10views	9	2	r_paw	0.130386
733	MAMMAL 10views	9	2	l_hip	0.0709695
734	MAMMAL 10views	9	2	r_hip	0.0680463
735	MAMMAL 10views	9	2	l_knee	0.144288
736	MAMMAL 10views	9	2	r_knee	0.0254406
737	MAMMAL 10views	9	2	l_foot	0.181495
738	MAMMAL 10views	9	2	r_foot	0.0165927
739	MAMMAL 10views	9	2	tail	0.024523
740	MAMMAL 10views	9	2	center	0.104034
741	MAMMAL 10views	9	3	nose	0.0418713
742	MAMMAL 10views	9	3	l_eye	0.0319301
743	MAMMAL 10views	9	3	r_eye	0.0203223
744	MAMMAL 10views	9	3	l_ear	0.0254255
745	MAMMAL 10views	9	3	r_ear	0.0254489
746	MAMMAL 10views	9	3	l_shoulder	0.0336445
747	MAMMAL 10views	9	3	r_shoulder	0.0161473
748	MAMMAL 10views	9	3	l_elbow	0.0143962
749	MAMMAL 10views	9	3	r_elbow	0.0332557
750	MAMMAL 10views	9	3	l_paw	0.00595124
751	MAMMAL 10views	9	3	r_paw	0.0332414
752	MAMMAL 10views	9	3	l_hip	0.0282922
753	MAMMAL 10views	9	3	r_hip	0.0527686
754	MAMMAL 10views	9	3	l_knee	0.0253199
755	MAMMAL 10views	9	3	r_knee	0.0640733
756	MAMMAL 10views	9	3	l_foot	0.00262089
757	MAMMAL 10views	9	3	r_foot	0.0665467
758	MAMMAL 10views	9	3	tail	0.0484959
759	MAMMAL 10views	9	3	center	0.0393626
760	MAMMAL 10views	10	0	nose	0.0369831
761	MAMMAL 10views	10	0	l_eye	0.00655204
762	MAMMAL 10views	10	0	r_eye	0.00632468
763	MAMMAL 10views	10	0	l_ear	0.0164775
764	MAMMAL 10views	10	0	r_ear	0.0193948
765	MAMMAL 10views	10	0	l_shoulder	0.0188351
766	MAMMAL 10views	10	0	r_shoulder	0.0304871
767	MAMMAL 10views	10	0	l_elbow	0.0173923
768	MAMMAL 10views	10	0	r_elbow	0.013574
769	MAMMAL 10views	10	0	l_paw	0.0127559
770	MAMMAL 10views	10	0	r_paw	0.00912584
771	MAMMAL 10views	10	0	l_hip	0.0169767
772	MAMMAL 10views	10	0	r_hip	0.0347526
773	MAMMAL 10views	10	0	l_knee	0.00907387
774	MAMMAL 10views	10	0	r_knee	0.0146685
775	MAMMAL 10views	10	0	l_foot	0.00725467
776	MAMMAL 10views	10	0	r_foot	0.0210912
777	MAMMAL 10views	10	0	tail	0.0143573
778	MAMMAL 10views	10	0	center	0.0396831
779	MAMMAL 10views	10	1	nose	0.0190229
780	MAMMAL 10views	10	1	l_eye	0.0211882
781	MAMMAL 10views	10	1	r_eye	0.0373486
782	MAMMAL 10views	10	1	l_ear	0.0312348
783	MAMMAL 10views	10	1	r_ear	0.00642033
784	MAMMAL 10views	10	1	l_shoulder	0.0162871
785	MAMMAL 10views	10	1	r_shoulder	0.0369346
786	MAMMAL 10views	10	1	l_elbow	0.020085
787	MAMMAL 10views	10	1	r_elbow	0.0364635
788	MAMMAL 10views	10	1	l_paw	0.00879292
789	MAMMAL 10views	10	1	r_paw	0.0720575
790	MAMMAL 10views	10	1	l_hip	0.0206673
791	MAMMAL 10views	10	1	r_hip	0.0167375
792	MAMMAL 10views	10	1	l_knee	0.0259435
793	MAMMAL 10views	10	1	r_knee	0.0215606
794	MAMMAL 10views	10	1	l_foot	0.0171908
795	MAMMAL 10views	10	1	r_foot	0.0148276
796	MAMMAL 10views	10	1	tail	0.0228932
797	MAMMAL 10views	10	1	center	0.0329409
798	MAMMAL 10views	10	2	nose	0.012032
799	MAMMAL 10views	10	2	l_eye	0.0191558
800	MAMMAL 10views	10	2	r_eye	0.0139779
801	MAMMAL 10views	10	2	l_ear	0.00351567
802	MAMMAL 10views	10	2	r_ear	0.00883692
803	MAMMAL 10views	10	2	l_shoulder	0.04832
804	MAMMAL 10views	10	2	r_shoulder	0.0534858
805	MAMMAL 10views	10	2	l_elbow	0.0803871
806	MAMMAL 10views	10	2	r_elbow	0.117071
807	MAMMAL 10views	10	2	l_paw	0.0911914
808	MAMMAL 10views	10	2	r_paw	0.0115213
809	MAMMAL 10views	10	2	l_hip	0.0309487
810	MAMMAL 10views	10	2	r_hip	0.0504291
811	MAMMAL 10views	10	2	l_knee	0.14634
812	MAMMAL 10views	10	2	r_knee	0.0268318
813	MAMMAL 10views	10	2	l_foot	0.166076
814	MAMMAL 10views	10	2	r_foot	0.0303122
815	MAMMAL 10views	10	2	tail	0.0849239
816	MAMMAL 10views	10	2	center	0.0159485
817	MAMMAL 10views	10	3	nose	0.0303138
818	MAMMAL 10views	10	3	l_eye	0.0311398
819	MAMMAL 10views	10	3	r_eye	0.0735575
820	MAMMAL 10views	10	3	l_ear	0.0347648
821	MAMMAL 10views	10	3	r_ear	0.0631123
822	MAMMAL 10views	10	3	l_shoulder	0.0190902
823	MAMMAL 10views	10	3	r_shoulder	0.0386683
824	MAMMAL 10views	10	3	l_elbow	0.0229153
825	MAMMAL 10views	10	3	r_elbow	0.0189255
826	MAMMAL 10views	10	3	l_paw	0.0332482
827	MAMMAL 10views	10	3	r_paw	0.0170679
828	MAMMAL 10views	10	3	l_hip	0.0140788
829	MAMMAL 10views	10	3	r_hip	0.0106794
830	MAMMAL 10views	10	3	l_knee	0.0134447
831	MAMMAL 10views	10	3	r_knee	0.011633
832	MAMMAL 10views	10	3	l_foot	0.0158368
833	MAMMAL 10views	10	3	r_foot	0.00970324
834	MAMMAL 10views	10	3	tail	0.0290149
835	MAMMAL 10views	10	3	center	0.0250916
836	MAMMAL 10views	11	0	nose	0.0269989
837	MAMMAL 10views	11	0	l_eye	0.045898
838	MAMMAL 10views	11	0	r_eye	0.0130885
839	MAMMAL 10views	11	0	l_ear	0.0166271
840	MAMMAL 10views	11	0	r_ear	0.00994911
841	MAMMAL 10views	11	0	l_shoulder	0.0123642
842	MAMMAL 10views	11	0	r_shoulder	0.0122142
843	MAMMAL 10views	11	0	l_elbow	0.0162533
844	MAMMAL 10views	11	0	r_elbow	0.018147
845	MAMMAL 10views	11	0	l_paw	0.00931466
846	MAMMAL 10views	11	0	r_paw	0.0256633
847	MAMMAL 10views	11	0	l_hip	0.0171304
848	MAMMAL 10views	11	0	r_hip	0.00700206
849	MAMMAL 10views	11	0	l_knee	0.00673194
850	MAMMAL 10views	11	0	r_knee	0.0128515
851	MAMMAL 10views	11	0	l_foot	0.0113458
852	MAMMAL 10views	11	0	r_foot	0.0103886
853	MAMMAL 10views	11	0	tail	0.0169349
854	MAMMAL 10views	11	0	center	0.0422014
855	MAMMAL 10views	11	1	nose	0.0295495
856	MAMMAL 10views	11	1	l_eye	0.00676986
857	MAMMAL 10views	11	1	r_eye	0.0188677
858	MAMMAL 10views	11	1	l_ear	0.0236684
859	MAMMAL 10views	11	1	r_ear	0.0264642
860	MAMMAL 10views	11	1	l_shoulder	0.0209283
861	MAMMAL 10views	11	1	r_shoulder	0.0363033
862	MAMMAL 10views	11	1	l_elbow	0.0271384
863	MAMMAL 10views	11	1	r_elbow	0.0369819
864	MAMMAL 10views	11	1	l_paw	0.0152168
865	MAMMAL 10views	11	1	r_paw	0.0146384
866	MAMMAL 10views	11	1	l_hip	0.0218494
867	MAMMAL 10views	11	1	r_hip	0.0174144
868	MAMMAL 10views	11	1	l_knee	0.0283201
869	MAMMAL 10views	11	1	r_knee	0.0179458
870	MAMMAL 10views	11	1	l_foot	0.030802
871	MAMMAL 10views	11	1	r_foot	0.0188126
872	MAMMAL 10views	11	1	tail	0.0160112
873	MAMMAL 10views	11	1	center	0.0854015
874	MAMMAL 10views	11	2	nose	0.0192636
875	MAMMAL 10views	11	2	l_eye	0.0208125
876	MAMMAL 10views	11	2	r_eye	0.0225857
877	MAMMAL 10views	11	2	l_ear	0.0144755
878	MAMMAL 10views	11	2	r_ear	0.0266416
879	MAMMAL 10views	11	2	l_shoulder	0.0648574
880	MAMMAL 10views	11	2	r_shoulder	0.0389922
881	MAMMAL 10views	11	2	l_elbow	0.0886924
882	MAMMAL 10views	11	2	r_elbow	0.0673857
883	MAMMAL 10views	11	2	l_paw	0.109439
884	MAMMAL 10views	11	2	r_paw	0.126747
885	MAMMAL 10views	11	2	l_hip	0.0132415
886	MAMMAL 10views	11	2	r_hip	0.0680867
887	MAMMAL 10views	11	2	l_knee	0.0401895
888	MAMMAL 10views	11	2	r_knee	0.172776
889	MAMMAL 10views	11	2	l_foot	0.141032
890	MAMMAL 10views	11	2	r_foot	0.205136
891	MAMMAL 10views	11	2	tail	0.0837854
892	MAMMAL 10views	11	2	center	0.0917653
893	MAMMAL 10views	11	3	nose	0.150286
894	MAMMAL 10views	11	3	l_eye	0.0393483
895	MAMMAL 10views	11	3	r_eye	0.0168521
896	MAMMAL 10views	11	3	l_ear	0.0184504
897	MAMMAL 10views	11	3	r_ear	0.0495857
898	MAMMAL 10views	11	3	l_shoulder	0.0530019
899	MAMMAL 10views	11	3	r_shoulder	0.0126211
900	MAMMAL 10views	11	3	l_elbow	0.0898155
901	MAMMAL 10views	11	3	r_elbow	0.0168341
902	MAMMAL 10views	11	3	l_paw	0.137218
903	MAMMAL 10views	11	3	r_paw	0.0037948
904	MAMMAL 10views	11	3	l_hip	0.0206605
905	MAMMAL 10views	11	3	r_hip	0.0191869
906	MAMMAL 10views	11	3	l_knee	0.0173161
907	MAMMAL 10views	11	3	r_knee	0.0303524
908	MAMMAL 10views	11	3	l_foot	0.0157341
909	MAMMAL 10views	11	3	r_foot	0.0154312
910	MAMMAL 10views	11	3	tail	0.0132736
911	MAMMAL 10views	11	3	center	0.069279
912	MAMMAL 10views	12	0	nose	0.028527
913	MAMMAL 10views	12	0	l_eye	0.031658
914	MAMMAL 10views	12	0	r_eye	0.02494
915	MAMMAL 10views	12	0	l_ear	0.0074773
916	MAMMAL 10views	12	0	r_ear	0.0342227
917	MAMMAL 10views	12	0	l_shoulder	0.0227789
918	MAMMAL 10views	12	0	r_shoulder	0.00596309
919	MAMMAL 10views	12	0	l_elbow	0.00394131
920	MAMMAL 10views	12	0	r_elbow	0.00314196
921	MAMMAL 10views	12	0	l_paw	0.00504164
922	MAMMAL 10views	12	0	r_paw	0.0149812
923	MAMMAL 10views	12	0	l_hip	0.0161084
924	MAMMAL 10views	12	0	r_hip	0.00428104
925	MAMMAL 10views	12	0	l_knee	0.0101865
926	MAMMAL 10views	12	0	r_knee	0.0109885
927	MAMMAL 10views	12	0	l_foot	0.0151628
928	MAMMAL 10views	12	0	r_foot	0.0102017
929	MAMMAL 10views	12	0	tail	0.0221648
930	MAMMAL 10views	12	0	center	0.0463794
931	MAMMAL 10views	12	1	nose	0.0122102
932	MAMMAL 10views	12	1	l_eye	0.0124396
933	MAMMAL 10views	12	1	r_eye	0.0206784
934	MAMMAL 10views	12	1	l_ear	0.0124313
935	MAMMAL 10views	12	1	r_ear	0.00798892
936	MAMMAL 10views	12	1	l_shoulder	0.0208356
937	MAMMAL 10views	12	1	r_shoulder	0.0386261
938	MAMMAL 10views	12	1	l_elbow	0.0304583
939	MAMMAL 10views	12	1	r_elbow	0.00898705
940	MAMMAL 10views	12	1	l_paw	0.00769295
941	MAMMAL 10views	12	1	r_paw	0.0156469
942	MAMMAL 10views	12	1	l_hip	0.0141929
943	MAMMAL 10views	12	1	r_hip	0.0210078
944	MAMMAL 10views	12	1	l_knee	0.0112298
945	MAMMAL 10views	12	1	r_knee	0.0203801
946	MAMMAL 10views	12	1	l_foot	0.0244519
947	MAMMAL 10views	12	1	r_foot	0.00695886
948	MAMMAL 10views	12	1	tail	0.0196161
949	MAMMAL 10views	12	1	center	0.0389507
950	MAMMAL 10views	12	2	nose	0.0159025
951	MAMMAL 10views	12	2	l_eye	0.0208708
952	MAMMAL 10views	12	2	r_eye	0.0218181
953	MAMMAL 10views	12	2	l_ear	0.0286394
954	MAMMAL 10views	12	2	r_ear	0.0214996
955	MAMMAL 10views	12	2	l_shoulder	0.0422882
956	MAMMAL 10views	12	2	r_shoulder	0.0605345
957	MAMMAL 10views	12	2	l_elbow	0.0571286
958	MAMMAL 10views	12	2	r_elbow	0.112113
959	MAMMAL 10views	12	2	l_paw	0.0884215
960	MAMMAL 10views	12	2	r_paw	0.166861
961	MAMMAL 10views	12	2	l_hip	0.0640124
962	MAMMAL 10views	12	2	r_hip	0.0580345
963	MAMMAL 10views	12	2	l_knee	0.115338
964	MAMMAL 10views	12	2	r_knee	0.0276625
965	MAMMAL 10views	12	2	l_foot	0.155406
966	MAMMAL 10views	12	2	r_foot	0.0629273
967	MAMMAL 10views	12	2	tail	0.0287738
968	MAMMAL 10views	12	2	center	0.118378
969	MAMMAL 10views	12	3	nose	0.0623066
970	MAMMAL 10views	12	3	l_eye	0.121864
971	MAMMAL 10views	12	3	r_eye	0.0348996
972	MAMMAL 10views	12	3	l_ear	0.0205014
973	MAMMAL 10views	12	3	r_ear	0.0132588
974	MAMMAL 10views	12	3	l_shoulder	0.061481
975	MAMMAL 10views	12	3	r_shoulder	0.0238659
976	MAMMAL 10views	12	3	l_elbow	0.112923
977	MAMMAL 10views	12	3	r_elbow	0.0136512
978	MAMMAL 10views	12	3	l_paw	0.135262
979	MAMMAL 10views	12	3	r_paw	0.00830373
980	MAMMAL 10views	12	3	l_hip	0.0339978
981	MAMMAL 10views	12	3	r_hip	0.0233681
982	MAMMAL 10views	12	3	l_knee	0.019864
983	MAMMAL 10views	12	3	r_knee	0.00867195
984	MAMMAL 10views	12	3	l_foot	0.114408
985	MAMMAL 10views	12	3	r_foot	0.00558235
986	MAMMAL 10views	12	3	tail	0.0619567
987	MAMMAL 10views	12	3	center	0.0887554
988	MAMMAL 10views	13	0	nose	0.0650538
989	MAMMAL 10views	13	0	l_eye	0.0152757
990	MAMMAL 10views	13	0	r_eye	0.0294183
991	MAMMAL 10views	13	0	l_ear	0.0204856
992	MAMMAL 10views	13	0	r_ear	0.0299941
993	MAMMAL 10views	13	0	l_shoulder	0.0222983
994	MAMMAL 10views	13	0	r_shoulder	0.00348463
995	MAMMAL 10views	13	0	l_elbow	0.00593856
996	MAMMAL 10views	13	0	r_elbow	0.012117
997	MAMMAL 10views	13	0	l_paw	0.00510747
998	MAMMAL 10views	13	0	r_paw	0.012867
999	MAMMAL 10views	13	0	l_hip	0.0165872
1000	MAMMAL 10views	13	0	r_hip	0.00511851
1001	MAMMAL 10views	13	0	l_knee	0.00745732
1002	MAMMAL 10views	13	0	r_knee	0.0182886
1003	MAMMAL 10views	13	0	l_foot	0.014926
1004	MAMMAL 10views	13	0	r_foot	0.00602303
1005	MAMMAL 10views	13	0	tail	0.0210927
1006	MAMMAL 10views	13	0	center	0.0418014
1007	MAMMAL 10views	13	1	nose	0.0216803
1008	MAMMAL 10views	13	1	l_eye	0.0158187
1009	MAMMAL 10views	13	1	r_eye	0.0216879
1010	MAMMAL 10views	13	1	l_ear	0.00598979
1011	MAMMAL 10views	13	1	r_ear	0.017559
1012	MAMMAL 10views	13	1	l_shoulder	0.0202849
1013	MAMMAL 10views	13	1	r_shoulder	0.0100016
1014	MAMMAL 10views	13	1	l_elbow	0.0170749
1015	MAMMAL 10views	13	1	r_elbow	0.0161382
1016	MAMMAL 10views	13	1	l_paw	0.0132413
1017	MAMMAL 10views	13	1	r_paw	0.0129321
1018	MAMMAL 10views	13	1	l_hip	0.0175939
1019	MAMMAL 10views	13	1	r_hip	0.038265
1020	MAMMAL 10views	13	1	l_knee	0.0338258
1021	MAMMAL 10views	13	1	r_knee	0.0307562
1022	MAMMAL 10views	13	1	l_foot	0.0666218
1023	MAMMAL 10views	13	1	r_foot	0.0133882
1024	MAMMAL 10views	13	1	tail	0.0347474
1025	MAMMAL 10views	13	1	center	0.0843652
1026	MAMMAL 10views	13	2	nose	0.00804805
1027	MAMMAL 10views	13	2	l_eye	0.0252681
1028	MAMMAL 10views	13	2	r_eye	0.00958179
1029	MAMMAL 10views	13	2	l_ear	0.0509347
1030	MAMMAL 10views	13	2	r_ear	0.0255736
1031	MAMMAL 10views	13	2	l_shoulder	0.0668187
1032	MAMMAL 10views	13	2	r_shoulder	0.17832
1033	MAMMAL 10views	13	2	l_elbow	0.0722895
1034	MAMMAL 10views	13	2	r_elbow	0.147859
1035	MAMMAL 10views	13	2	l_paw	0.0134242
1036	MAMMAL 10views	13	2	r_paw	0.158935
1037	MAMMAL 10views	13	2	l_hip	0.0628288
1038	MAMMAL 10views	13	2	r_hip	0.221145
1039	MAMMAL 10views	13	2	l_knee	0.179639
1040	MAMMAL 10views	13	2	r_knee	0.219109
1041	MAMMAL 10views	13	2	l_foot	0.179916
1042	MAMMAL 10views	13	2	r_foot	0.219484
1043	MAMMAL 10views	13	2	tail	0.0419306
1044	MAMMAL 10views	13	2	center	0.191129
1045	MAMMAL 10views	13	3	nose	0.0308633
1046	MAMMAL 10views	13	3	l_eye	0.0364564
1047	MAMMAL 10views	13	3	r_eye	0.0156478
1048	MAMMAL 10views	13	3	l_ear	0.0252175
1049	MAMMAL 10views	13	3	r_ear	0.0222324
1050	MAMMAL 10views	13	3	l_shoulder	0.0637383
1051	MAMMAL 10views	13	3	r_shoulder	0.0220319
1052	MAMMAL 10views	13	3	l_elbow	0.0311262
1053	MAMMAL 10views	13	3	r_elbow	0.0194713
1054	MAMMAL 10views	13	3	l_paw	0.039431
1055	MAMMAL 10views	13	3	r_paw	0.0228721
1056	MAMMAL 10views	13	3	l_hip	0.0189958
1057	MAMMAL 10views	13	3	r_hip	0.0169373
1058	MAMMAL 10views	13	3	l_knee	0.0222919
1059	MAMMAL 10views	13	3	r_knee	0.0179848
1060	MAMMAL 10views	13	3	l_foot	0.00904686
1061	MAMMAL 10views	13	3	r_foot	0.00396286
1062	MAMMAL 10views	13	3	tail	0.0393829
1063	MAMMAL 10views	13	3	center	0.0402585
1064	MAMMAL 10views	14	0	nose	0.0394793
1065	MAMMAL 10views	14	0	l_eye	0.0162457
1066	MAMMAL 10views	14	0	r_eye	0.0174129
1067	MAMMAL 10views	14	0	l_ear	0.0359147
1068	MAMMAL 10views	14	0	r_ear	0.0380073
1069	MAMMAL 10views	14	0	l_shoulder	0.00900159
1070	MAMMAL 10views	14	0	r_shoulder	0.0158456
1071	MAMMAL 10views	14	0	l_elbow	0.0142347
1072	MAMMAL 10views	14	0	r_elbow	0.0196307
1073	MAMMAL 10views	14	0	l_paw	0.00883299
1074	MAMMAL 10views	14	0	r_paw	0.0162539
1075	MAMMAL 10views	14	0	l_hip	0.0161442
1076	MAMMAL 10views	14	0	r_hip	0.0118759
1077	MAMMAL 10views	14	0	l_knee	0.00316686
1078	MAMMAL 10views	14	0	r_knee	0.0160971
1079	MAMMAL 10views	14	0	l_foot	0.0100846
1080	MAMMAL 10views	14	0	r_foot	0.00727802
1081	MAMMAL 10views	14	0	tail	0.0290582
1082	MAMMAL 10views	14	0	center	0.0366405
1083	MAMMAL 10views	14	1	nose	0.0160469
1084	MAMMAL 10views	14	1	l_eye	0.0182996
1085	MAMMAL 10views	14	1	r_eye	0.00585033
1086	MAMMAL 10views	14	1	l_ear	0.030168
1087	MAMMAL 10views	14	1	r_ear	0.0111551
1088	MAMMAL 10views	14	1	l_shoulder	0.016595
1089	MAMMAL 10views	14	1	r_shoulder	0.0280256
1090	MAMMAL 10views	14	1	l_elbow	0.0134555
1091	MAMMAL 10views	14	1	r_elbow	0.0365809
1092	MAMMAL 10views	14	1	l_paw	0.0124376
1093	MAMMAL 10views	14	1	r_paw	0.0233132
1094	MAMMAL 10views	14	1	l_hip	0.0113573
1095	MAMMAL 10views	14	1	r_hip	0.0389767
1096	MAMMAL 10views	14	1	l_knee	0.0222059
1097	MAMMAL 10views	14	1	r_knee	0.0288449
1098	MAMMAL 10views	14	1	l_foot	0.0728797
1099	MAMMAL 10views	14	1	r_foot	0.0110988
1100	MAMMAL 10views	14	1	tail	0.0390991
1101	MAMMAL 10views	14	1	center	0.0685839
1102	MAMMAL 10views	14	2	nose	0.00694228
1103	MAMMAL 10views	14	2	l_eye	0.0166209
1104	MAMMAL 10views	14	2	r_eye	0.0317034
1105	MAMMAL 10views	14	2	l_ear	0.0341437
1106	MAMMAL 10views	14	2	r_ear	0.0273177
1107	MAMMAL 10views	14	2	l_shoulder	0.0461732
1108	MAMMAL 10views	14	2	r_shoulder	0.0319907
1109	MAMMAL 10views	14	2	l_elbow	0.0709296
1110	MAMMAL 10views	14	2	r_elbow	0.136804
1111	MAMMAL 10views	14	2	l_paw	0.0669946
1112	MAMMAL 10views	14	2	r_paw	0.136508
1113	MAMMAL 10views	14	2	l_hip	0.0443838
1114	MAMMAL 10views	14	2	r_hip	0.0444775
1115	MAMMAL 10views	14	2	l_knee	0.167501
1116	MAMMAL 10views	14	2	r_knee	0.0278076
1117	MAMMAL 10views	14	2	l_foot	0.208233
1118	MAMMAL 10views	14	2	r_foot	0.0126512
1119	MAMMAL 10views	14	2	tail	0.0630903
1120	MAMMAL 10views	14	2	center	0.0868537
1121	MAMMAL 10views	14	3	nose	0.038394
1122	MAMMAL 10views	14	3	l_eye	0.0169924
1123	MAMMAL 10views	14	3	r_eye	0.0224862
1124	MAMMAL 10views	14	3	l_ear	0.016145
1125	MAMMAL 10views	14	3	r_ear	0.0294238
1126	MAMMAL 10views	14	3	l_shoulder	0.0251567
1127	MAMMAL 10views	14	3	r_shoulder	0.0257833
1128	MAMMAL 10views	14	3	l_elbow	0.0298832
1129	MAMMAL 10views	14	3	r_elbow	0.0178893
1130	MAMMAL 10views	14	3	l_paw	0.00648733
1131	MAMMAL 10views	14	3	r_paw	0.0119913
1132	MAMMAL 10views	14	3	l_hip	0.0518304
1133	MAMMAL 10views	14	3	r_hip	0.0204547
1134	MAMMAL 10views	14	3	l_knee	0.0122637
1135	MAMMAL 10views	14	3	r_knee	0.011372
1136	MAMMAL 10views	14	3	l_foot	0.00645617
1137	MAMMAL 10views	14	3	r_foot	0.0115804
1138	MAMMAL 10views	14	3	tail	0.0297291
1139	MAMMAL 10views	14	3	center	0.0293498
1140	MAMMAL 10views	15	0	nose	0.102963
1141	MAMMAL 10views	15	0	l_eye	0.0238847
1142	MAMMAL 10views	15	0	r_eye	0.0333852
1143	MAMMAL 10views	15	0	l_ear	0.0228485
1144	MAMMAL 10views	15	0	r_ear	0.0145773
1145	MAMMAL 10views	15	0	l_shoulder	0.0319779
1146	MAMMAL 10views	15	0	r_shoulder	0.0113203
1147	MAMMAL 10views	15	0	l_elbow	0.0128926
1148	MAMMAL 10views	15	0	r_elbow	0.00896494
1149	MAMMAL 10views	15	0	l_paw	0.01043
1150	MAMMAL 10views	15	0	r_paw	0.0197699
1151	MAMMAL 10views	15	0	l_hip	0.0170849
1152	MAMMAL 10views	15	0	r_hip	0.0104761
1153	MAMMAL 10views	15	0	l_knee	0.00834187
1154	MAMMAL 10views	15	0	r_knee	0.00398484
1155	MAMMAL 10views	15	0	l_foot	0.010124
1156	MAMMAL 10views	15	0	r_foot	0.00789496
1157	MAMMAL 10views	15	0	tail	0.0138583
1158	MAMMAL 10views	15	0	center	0.0290717
1159	MAMMAL 10views	15	1	nose	0.0250245
1160	MAMMAL 10views	15	1	l_eye	0.0286286
1161	MAMMAL 10views	15	1	r_eye	0.0240913
1162	MAMMAL 10views	15	1	l_ear	0.0157735
1163	MAMMAL 10views	15	1	r_ear	0.0184478
1164	MAMMAL 10views	15	1	l_shoulder	0.0108537
1165	MAMMAL 10views	15	1	r_shoulder	0.0315489
1166	MAMMAL 10views	15	1	l_elbow	0.0147154
1167	MAMMAL 10views	15	1	r_elbow	0.0632371
1168	MAMMAL 10views	15	1	l_paw	0.00420017
1169	MAMMAL 10views	15	1	r_paw	0.0192419
1170	MAMMAL 10views	15	1	l_hip	0.0091932
1171	MAMMAL 10views	15	1	r_hip	0.0281188
1172	MAMMAL 10views	15	1	l_knee	0.0173366
1173	MAMMAL 10views	15	1	r_knee	0.0330881
1174	MAMMAL 10views	15	1	l_foot	0.0436623
1175	MAMMAL 10views	15	1	r_foot	0.0246863
1176	MAMMAL 10views	15	1	tail	0.0312039
1177	MAMMAL 10views	15	1	center	0.0547628
1178	MAMMAL 10views	15	2	nose	0.00905903
1179	MAMMAL 10views	15	2	l_eye	0.0251538
1180	MAMMAL 10views	15	2	r_eye	0.0263571
1181	MAMMAL 10views	15	2	l_ear	0.0173253
1182	MAMMAL 10views	15	2	r_ear	0.0274894
1183	MAMMAL 10views	15	2	l_shoulder	0.070641
1184	MAMMAL 10views	15	2	r_shoulder	0.030916
1185	MAMMAL 10views	15	2	l_elbow	0.124066
1186	MAMMAL 10views	15	2	r_elbow	0.148215
1187	MAMMAL 10views	15	2	l_paw	0.0850228
1188	MAMMAL 10views	15	2	r_paw	0.16292
1189	MAMMAL 10views	15	2	l_hip	0.0985398
1190	MAMMAL 10views	15	2	r_hip	0.0450913
1191	MAMMAL 10views	15	2	l_knee	0.248533
1192	MAMMAL 10views	15	2	r_knee	0.0233798
1193	MAMMAL 10views	15	2	l_foot	0.252061
1194	MAMMAL 10views	15	2	r_foot	0.00631097
1195	MAMMAL 10views	15	2	tail	0.0337187
1196	MAMMAL 10views	15	2	center	0.0825249
1197	MAMMAL 10views	15	3	nose	0.0205448
1198	MAMMAL 10views	15	3	l_eye	0.00326735
1199	MAMMAL 10views	15	3	r_eye	0.0164634
1200	MAMMAL 10views	15	3	l_ear	0.0270711
1201	MAMMAL 10views	15	3	r_ear	0.0425242
1202	MAMMAL 10views	15	3	l_shoulder	0.0397958
1203	MAMMAL 10views	15	3	r_shoulder	0.0339577
1204	MAMMAL 10views	15	3	l_elbow	0.00632848
1205	MAMMAL 10views	15	3	r_elbow	0.00593774
1206	MAMMAL 10views	15	3	l_paw	0.0045421
1207	MAMMAL 10views	15	3	r_paw	0.01677
1208	MAMMAL 10views	15	3	l_hip	0.0258465
1209	MAMMAL 10views	15	3	r_hip	0.0210277
1210	MAMMAL 10views	15	3	l_knee	0.00211225
1211	MAMMAL 10views	15	3	r_knee	0.00483685
1212	MAMMAL 10views	15	3	l_foot	0.0129301
1213	MAMMAL 10views	15	3	r_foot	0.0127324
1214	MAMMAL 10views	15	3	tail	0.028611
1215	MAMMAL 10views	15	3	center	0.0305109
1216	MAMMAL 10views	16	0	nose	0.0241941
1217	MAMMAL 10views	16	0	l_eye	0.0151965
1218	MAMMAL 10views	16	0	r_eye	0.020848
1219	MAMMAL 10views	16	0	l_ear	0.0218394
1220	MAMMAL 10views	16	0	r_ear	0.0305374
1221	MAMMAL 10views	16	0	l_shoulder	0.0205861
1222	MAMMAL 10views	16	0	r_shoulder	0.00416541
1223	MAMMAL 10views	16	0	l_elbow	0.0125687
1224	MAMMAL 10views	16	0	r_elbow	0.00603332
1225	MAMMAL 10views	16	0	l_paw	0.00460895
1226	MAMMAL 10views	16	0	r_paw	0.0087982
1227	MAMMAL 10views	16	0	l_hip	0.0247528
1228	MAMMAL 10views	16	0	r_hip	0.00761347
1229	MAMMAL 10views	16	0	l_knee	0.00487218
1230	MAMMAL 10views	16	0	r_knee	0.0136041
1231	MAMMAL 10views	16	0	l_foot	0.0129254
1232	MAMMAL 10views	16	0	r_foot	0.0132257
1233	MAMMAL 10views	16	0	tail	0.0148847
1234	MAMMAL 10views	16	0	center	0.0406647
1235	MAMMAL 10views	16	1	nose	0.0215038
1236	MAMMAL 10views	16	1	l_eye	0.0219149
1237	MAMMAL 10views	16	1	r_eye	0.0275221
1238	MAMMAL 10views	16	1	l_ear	0.0322755
1239	MAMMAL 10views	16	1	r_ear	0.0051358
1240	MAMMAL 10views	16	1	l_shoulder	0.0462995
1241	MAMMAL 10views	16	1	r_shoulder	0.0614797
1242	MAMMAL 10views	16	1	l_elbow	0.0560396
1243	MAMMAL 10views	16	1	r_elbow	0.0460462
1244	MAMMAL 10views	16	1	l_paw	0.0304506
1245	MAMMAL 10views	16	1	r_paw	0.0132866
1246	MAMMAL 10views	16	1	l_hip	0.0273804
1247	MAMMAL 10views	16	1	r_hip	0.0190046
1248	MAMMAL 10views	16	1	l_knee	0.0201904
1249	MAMMAL 10views	16	1	r_knee	0.0217753
1250	MAMMAL 10views	16	1	l_foot	0.0161938
1251	MAMMAL 10views	16	1	r_foot	0.0156677
1252	MAMMAL 10views	16	1	tail	0.0151466
1253	MAMMAL 10views	16	1	center	0.0587295
1254	MAMMAL 10views	16	2	nose	0.0148459
1255	MAMMAL 10views	16	2	l_eye	0.0145174
1256	MAMMAL 10views	16	2	r_eye	0.0263357
1257	MAMMAL 10views	16	2	l_ear	0.0190149
1258	MAMMAL 10views	16	2	r_ear	0.0222972
1259	MAMMAL 10views	16	2	l_shoulder	0.0320658
1260	MAMMAL 10views	16	2	r_shoulder	0.0142728
1261	MAMMAL 10views	16	2	l_elbow	0.179161
1262	MAMMAL 10views	16	2	r_elbow	0.148889
1263	MAMMAL 10views	16	2	l_paw	0.282422
1264	MAMMAL 10views	16	2	r_paw	0.254552
1265	MAMMAL 10views	16	2	l_hip	0.0539795
1266	MAMMAL 10views	16	2	r_hip	0.045614
1267	MAMMAL 10views	16	2	l_knee	0.153016
1268	MAMMAL 10views	16	2	r_knee	0.0187116
1269	MAMMAL 10views	16	2	l_foot	0.234272
1270	MAMMAL 10views	16	2	r_foot	0.00967176
1271	MAMMAL 10views	16	2	tail	0.0129293
1272	MAMMAL 10views	16	2	center	0.0849755
1273	MAMMAL 10views	16	3	nose	0.0406332
1274	MAMMAL 10views	16	3	l_eye	0.0103638
1275	MAMMAL 10views	16	3	r_eye	0.0252788
1276	MAMMAL 10views	16	3	l_ear	0.0152475
1277	MAMMAL 10views	16	3	r_ear	0.0423579
1278	MAMMAL 10views	16	3	l_shoulder	0.0312638
1279	MAMMAL 10views	16	3	r_shoulder	0.0372129
1280	MAMMAL 10views	16	3	l_elbow	0.0222325
1281	MAMMAL 10views	16	3	r_elbow	0.0188083
1282	MAMMAL 10views	16	3	l_paw	0.00869287
1283	MAMMAL 10views	16	3	r_paw	0.00969429
1284	MAMMAL 10views	16	3	l_hip	0.0235119
1285	MAMMAL 10views	16	3	r_hip	0.0164291
1286	MAMMAL 10views	16	3	l_knee	0.0036962
1287	MAMMAL 10views	16	3	r_knee	0.0108169
1288	MAMMAL 10views	16	3	l_foot	0.0174891
1289	MAMMAL 10views	16	3	r_foot	0.0120006
1290	MAMMAL 10views	16	3	tail	0.0157795
1291	MAMMAL 10views	16	3	center	0.0208714
1292	MAMMAL 10views	17	0	nose	0.0381759
1293	MAMMAL 10views	17	0	l_eye	0.0223351
1294	MAMMAL 10views	17	0	r_eye	0.0223723
1295	MAMMAL 10views	17	0	l_ear	0.0173952
1296	MAMMAL 10views	17	0	r_ear	0.024121
1297	MAMMAL 10views	17	0	l_shoulder	0.0270992
1298	MAMMAL 10views	17	0	r_shoulder	0.00931573
1299	MAMMAL 10views	17	0	l_elbow	0.00424713
1300	MAMMAL 10views	17	0	r_elbow	0.00703443
1301	MAMMAL 10views	17	0	l_paw	0.00765468
1302	MAMMAL 10views	17	0	r_paw	0.0151393
1303	MAMMAL 10views	17	0	l_hip	0.0211042
1304	MAMMAL 10views	17	0	r_hip	0.0334223
1305	MAMMAL 10views	17	0	l_knee	0.00951891
1306	MAMMAL 10views	17	0	r_knee	0.0150306
1307	MAMMAL 10views	17	0	l_foot	0.0196556
1308	MAMMAL 10views	17	0	r_foot	0.00678931
1309	MAMMAL 10views	17	0	tail	0.0325321
1310	MAMMAL 10views	17	0	center	0.0596879
1311	MAMMAL 10views	17	1	nose	0.151169
1312	MAMMAL 10views	17	1	l_eye	0.0295705
1313	MAMMAL 10views	17	1	r_eye	0.282355
1314	MAMMAL 10views	17	1	l_ear	0.044974
1315	MAMMAL 10views	17	1	r_ear	0.23997
1316	MAMMAL 10views	17	1	l_shoulder	0.0428645
1317	MAMMAL 10views	17	1	r_shoulder	0.444384
1318	MAMMAL 10views	17	1	l_elbow	0.0444427
1319	MAMMAL 10views	17	1	r_elbow	0.506131
1320	MAMMAL 10views	17	1	l_paw	0.0129553
1321	MAMMAL 10views	17	1	r_paw	0.47825
1322	MAMMAL 10views	17	1	l_hip	0.108782
1323	MAMMAL 10views	17	1	r_hip	0.072037
1324	MAMMAL 10views	17	1	l_knee	0.0937567
1325	MAMMAL 10views	17	1	r_knee	0.0378728
1326	MAMMAL 10views	17	1	l_foot	0.037539
1327	MAMMAL 10views	17	1	r_foot	0.638712
1328	MAMMAL 10views	17	1	tail	0.184561
1329	MAMMAL 10views	17	1	center	0.449868
1330	MAMMAL 10views	17	2	nose	0.0145083
1331	MAMMAL 10views	17	2	l_eye	0.0103929
1332	MAMMAL 10views	17	2	r_eye	0.0247372
1333	MAMMAL 10views	17	2	l_ear	0.00812196
1334	MAMMAL 10views	17	2	r_ear	0.0142236
1335	MAMMAL 10views	17	2	l_shoulder	0.0717366
1336	MAMMAL 10views	17	2	r_shoulder	0.0381792
1337	MAMMAL 10views	17	2	l_elbow	0.0577548
1338	MAMMAL 10views	17	2	r_elbow	0.142013
1339	MAMMAL 10views	17	2	l_paw	0.0822167
1340	MAMMAL 10views	17	2	r_paw	0.144395
1341	MAMMAL 10views	17	2	l_hip	0.0525206
1342	MAMMAL 10views	17	2	r_hip	0.0415839
1343	MAMMAL 10views	17	2	l_knee	0.154665
1344	MAMMAL 10views	17	2	r_knee	0.0209451
1345	MAMMAL 10views	17	2	l_foot	0.179638
1346	MAMMAL 10views	17	2	r_foot	0.011367
1347	MAMMAL 10views	17	2	tail	0.0430911
1348	MAMMAL 10views	17	2	center	0.0761304
1349	MAMMAL 10views	17	3	nose	0.0430812
1350	MAMMAL 10views	17	3	l_eye	0.0117108
1351	MAMMAL 10views	17	3	r_eye	0.0370897
1352	MAMMAL 10views	17	3	l_ear	0.0217148
1353	MAMMAL 10views	17	3	r_ear	0.0303384
1354	MAMMAL 10views	17	3	l_shoulder	0.046412
1355	MAMMAL 10views	17	3	r_shoulder	0.0361135
1356	MAMMAL 10views	17	3	l_elbow	0.0202106
1357	MAMMAL 10views	17	3	r_elbow	0.0134061
1358	MAMMAL 10views	17	3	l_paw	0.0120718
1359	MAMMAL 10views	17	3	r_paw	0.00965758
1360	MAMMAL 10views	17	3	l_hip	0.0247404
1361	MAMMAL 10views	17	3	r_hip	0.0267319
1362	MAMMAL 10views	17	3	l_knee	0.00350304
1363	MAMMAL 10views	17	3	r_knee	0.00812593
1364	MAMMAL 10views	17	3	l_foot	0.00410177
1365	MAMMAL 10views	17	3	r_foot	0.00845483
1366	MAMMAL 10views	17	3	tail	0.0354942
1367	MAMMAL 10views	17	3	center	0.0349646
1368	MAMMAL 10views	18	0	nose	0.0295272
1369	MAMMAL 10views	18	0	l_eye	0.0158741
1370	MAMMAL 10views	18	0	r_eye	0.0121835
1371	MAMMAL 10views	18	0	l_ear	0.0310743
1372	MAMMAL 10views	18	0	r_ear	0.0340919
1373	MAMMAL 10views	18	0	l_shoulder	0.0228342
1374	MAMMAL 10views	18	0	r_shoulder	0.00871439
1375	MAMMAL 10views	18	0	l_elbow	0.00444423
1376	MAMMAL 10views	18	0	r_elbow	0.00848149
1377	MAMMAL 10views	18	0	l_paw	0.0059177
1378	MAMMAL 10views	18	0	r_paw	0.0146282
1379	MAMMAL 10views	18	0	l_hip	0.0154398
1380	MAMMAL 10views	18	0	r_hip	0.0140505
1381	MAMMAL 10views	18	0	l_knee	0.00409065
1382	MAMMAL 10views	18	0	r_knee	0.0110943
1383	MAMMAL 10views	18	0	l_foot	0.0166214
1384	MAMMAL 10views	18	0	r_foot	0.0112947
1385	MAMMAL 10views	18	0	tail	0.0336693
1386	MAMMAL 10views	18	0	center	0.0499818
1387	MAMMAL 10views	18	1	nose	0.0176277
1388	MAMMAL 10views	18	1	l_eye	0.0130664
1389	MAMMAL 10views	18	1	r_eye	0.0190486
1390	MAMMAL 10views	18	1	l_ear	0.0189533
1391	MAMMAL 10views	18	1	r_ear	0.0143737
1392	MAMMAL 10views	18	1	l_shoulder	0.0073756
1393	MAMMAL 10views	18	1	r_shoulder	0.0219383
1394	MAMMAL 10views	18	1	l_elbow	0.00279017
1395	MAMMAL 10views	18	1	r_elbow	0.058918
1396	MAMMAL 10views	18	1	l_paw	0.00945943
1397	MAMMAL 10views	18	1	r_paw	0.022297
1398	MAMMAL 10views	18	1	l_hip	0.0324335
1399	MAMMAL 10views	18	1	r_hip	0.0182936
1400	MAMMAL 10views	18	1	l_knee	0.0194829
1401	MAMMAL 10views	18	1	r_knee	0.016798
1402	MAMMAL 10views	18	1	l_foot	0.0346081
1403	MAMMAL 10views	18	1	r_foot	0.0131303
1404	MAMMAL 10views	18	1	tail	0.0401144
1405	MAMMAL 10views	18	1	center	0.0666697
1406	MAMMAL 10views	18	2	nose	0.0933907
1407	MAMMAL 10views	18	2	l_eye	0.0829934
1408	MAMMAL 10views	18	2	r_eye	0.0268245
1409	MAMMAL 10views	18	2	l_ear	0.085769
1410	MAMMAL 10views	18	2	r_ear	0.0948776
1411	MAMMAL 10views	18	2	l_shoulder	0.0645274
1412	MAMMAL 10views	18	2	r_shoulder	0.0315524
1413	MAMMAL 10views	18	2	l_elbow	0.0493656
1414	MAMMAL 10views	18	2	r_elbow	0.12403
1415	MAMMAL 10views	18	2	l_paw	0.0989801
1416	MAMMAL 10views	18	2	r_paw	0.154519
1417	MAMMAL 10views	18	2	l_hip	0.077214
1418	MAMMAL 10views	18	2	r_hip	0.0303344
1419	MAMMAL 10views	18	2	l_knee	0.126903
1420	MAMMAL 10views	18	2	r_knee	0.0169565
1421	MAMMAL 10views	18	2	l_foot	0.176849
1422	MAMMAL 10views	18	2	r_foot	0.0121716
1423	MAMMAL 10views	18	2	tail	0.0236299
1424	MAMMAL 10views	18	2	center	0.112309
1425	MAMMAL 10views	18	3	nose	0.0419407
1426	MAMMAL 10views	18	3	l_eye	0.0313437
1427	MAMMAL 10views	18	3	r_eye	0.0267602
1428	MAMMAL 10views	18	3	l_ear	0.0207067
1429	MAMMAL 10views	18	3	r_ear	0.0296022
1430	MAMMAL 10views	18	3	l_shoulder	0.0263774
1431	MAMMAL 10views	18	3	r_shoulder	0.0293328
1432	MAMMAL 10views	18	3	l_elbow	0.0109727
1433	MAMMAL 10views	18	3	r_elbow	0.00770689
1434	MAMMAL 10views	18	3	l_paw	0.00474375
1435	MAMMAL 10views	18	3	r_paw	0.00608371
1436	MAMMAL 10views	18	3	l_hip	0.0154406
1437	MAMMAL 10views	18	3	r_hip	0.0175441
1438	MAMMAL 10views	18	3	l_knee	0.00485619
1439	MAMMAL 10views	18	3	r_knee	0.0136449
1440	MAMMAL 10views	18	3	l_foot	0.00952009
1441	MAMMAL 10views	18	3	r_foot	0.00836132
1442	MAMMAL 10views	18	3	tail	0.0145195
1443	MAMMAL 10views	18	3	center	0.0342436
1444	MAMMAL 10views	19	0	nose	0.0347602
1445	MAMMAL 10views	19	0	l_eye	0.0234036
1446	MAMMAL 10views	19	0	r_eye	0.0117577
1447	MAMMAL 10views	19	0	l_ear	0.0307012
1448	MAMMAL 10views	19	0	r_ear	0.0316761
1449	MAMMAL 10views	19	0	l_shoulder	0.0292793
1450	MAMMAL 10views	19	0	r_shoulder	0.0138047
1451	MAMMAL 10views	19	0	l_elbow	0.00703005
1452	MAMMAL 10views	19	0	r_elbow	0.00267962
1453	MAMMAL 10views	19	0	l_paw	0.00574952
1454	MAMMAL 10views	19	0	r_paw	0.0114754
1455	MAMMAL 10views	19	0	l_hip	0.0207294
1456	MAMMAL 10views	19	0	r_hip	0.0412093
1457	MAMMAL 10views	19	0	l_knee	0.00525423
1458	MAMMAL 10views	19	0	r_knee	0.0165247
1459	MAMMAL 10views	19	0	l_foot	0.0196188
1460	MAMMAL 10views	19	0	r_foot	0.0246855
1461	MAMMAL 10views	19	0	tail	0.0321876
1462	MAMMAL 10views	19	0	center	0.055286
1463	MAMMAL 10views	19	1	nose	0.0197552
1464	MAMMAL 10views	19	1	l_eye	0.017629
1465	MAMMAL 10views	19	1	r_eye	0.0267581
1466	MAMMAL 10views	19	1	l_ear	0.0260376
1467	MAMMAL 10views	19	1	r_ear	0.0132691
1468	MAMMAL 10views	19	1	l_shoulder	0.0238307
1469	MAMMAL 10views	19	1	r_shoulder	0.0462005
1470	MAMMAL 10views	19	1	l_elbow	0.00415655
1471	MAMMAL 10views	19	1	r_elbow	0.0177285
1472	MAMMAL 10views	19	1	l_paw	0.005694
1473	MAMMAL 10views	19	1	r_paw	0.0309025
1474	MAMMAL 10views	19	1	l_hip	0.0276079
1475	MAMMAL 10views	19	1	r_hip	0.0457687
1476	MAMMAL 10views	19	1	l_knee	0.0200346
1477	MAMMAL 10views	19	1	r_knee	0.0418724
1478	MAMMAL 10views	19	1	l_foot	0.0445779
1479	MAMMAL 10views	19	1	r_foot	0.020776
1480	MAMMAL 10views	19	1	tail	0.0465856
1481	MAMMAL 10views	19	1	center	0.0530444
1482	MAMMAL 10views	19	2	nose	0.0186375
1483	MAMMAL 10views	19	2	l_eye	0.0120097
1484	MAMMAL 10views	19	2	r_eye	0.0169745
1485	MAMMAL 10views	19	2	l_ear	0.0206077
1486	MAMMAL 10views	19	2	r_ear	0.024573
1487	MAMMAL 10views	19	2	l_shoulder	0.0952831
1488	MAMMAL 10views	19	2	r_shoulder	0.0292018
1489	MAMMAL 10views	19	2	l_elbow	0.141327
1490	MAMMAL 10views	19	2	r_elbow	0.120006
1491	MAMMAL 10views	19	2	l_paw	0.100452
1492	MAMMAL 10views	19	2	r_paw	0.134938
1493	MAMMAL 10views	19	2	l_hip	0.0896488
1494	MAMMAL 10views	19	2	r_hip	0.038566
1495	MAMMAL 10views	19	2	l_knee	0.105549
1496	MAMMAL 10views	19	2	r_knee	0.0128009
1497	MAMMAL 10views	19	2	l_foot	0.21009
1498	MAMMAL 10views	19	2	r_foot	0.0109419
1499	MAMMAL 10views	19	2	tail	0.0359557
1500	MAMMAL 10views	19	2	center	0.0813078
1501	MAMMAL 10views	19	3	nose	0.0580051
1502	MAMMAL 10views	19	3	l_eye	0.0176565
1503	MAMMAL 10views	19	3	r_eye	0.0144426
1504	MAMMAL 10views	19	3	l_ear	0.0201637
1505	MAMMAL 10views	19	3	r_ear	0.0140103
1506	MAMMAL 10views	19	3	l_shoulder	0.047134
1507	MAMMAL 10views	19	3	r_shoulder	0.0237309
1508	MAMMAL 10views	19	3	l_elbow	0.0270603
1509	MAMMAL 10views	19	3	r_elbow	0.00887874
1510	MAMMAL 10views	19	3	l_paw	0.020354
1511	MAMMAL 10views	19	3	r_paw	0.00905291
1512	MAMMAL 10views	19	3	l_hip	0.0182944
1513	MAMMAL 10views	19	3	r_hip	0.0186857
1514	MAMMAL 10views	19	3	l_knee	0.0045462
1515	MAMMAL 10views	19	3	r_knee	0.0141505
1516	MAMMAL 10views	19	3	l_foot	0.00422115
1517	MAMMAL 10views	19	3	r_foot	0.0116649
1518	MAMMAL 10views	19	3	tail	0.0260004
1519	MAMMAL 10views	19	3	center	0.0349024
1520	MAMMAL 10views	20	0	nose	0.0554638
1521	MAMMAL 10views	20	0	l_eye	0.0304921
1522	MAMMAL 10views	20	0	r_eye	0.0234643
1523	MAMMAL 10views	20	0	l_ear	0.0360733
1524	MAMMAL 10views	20	0	r_ear	0.01652
1525	MAMMAL 10views	20	0	l_shoulder	0.0165075
1526	MAMMAL 10views	20	0	r_shoulder	0.0178665
1527	MAMMAL 10views	20	0	l_elbow	0.018741
1528	MAMMAL 10views	20	0	r_elbow	0.0181628
1529	MAMMAL 10views	20	0	l_paw	0.0170475
1530	MAMMAL 10views	20	0	r_paw	0.00633651
1531	MAMMAL 10views	20	0	l_hip	0.0193567
1532	MAMMAL 10views	20	0	r_hip	0.0475876
1533	MAMMAL 10views	20	0	l_knee	0.00905403
1534	MAMMAL 10views	20	0	r_knee	0.0168726
1535	MAMMAL 10views	20	0	l_foot	0.00550281
1536	MAMMAL 10views	20	0	r_foot	0.00909309
1537	MAMMAL 10views	20	0	tail	0.0261388
1538	MAMMAL 10views	20	0	center	0.0443479
1539	MAMMAL 10views	20	1	nose	0.0348179
1540	MAMMAL 10views	20	1	l_eye	0.0187121
1541	MAMMAL 10views	20	1	r_eye	0.0254056
1542	MAMMAL 10views	20	1	l_ear	0.0473709
1543	MAMMAL 10views	20	1	r_ear	0.0260539
1544	MAMMAL 10views	20	1	l_shoulder	0.0315631
1545	MAMMAL 10views	20	1	r_shoulder	0.0370663
1546	MAMMAL 10views	20	1	l_elbow	0.0248182
1547	MAMMAL 10views	20	1	r_elbow	0.014268
1548	MAMMAL 10views	20	1	l_paw	0.008068
1549	MAMMAL 10views	20	1	r_paw	0.00648141
1550	MAMMAL 10views	20	1	l_hip	0.0446736
1551	MAMMAL 10views	20	1	r_hip	0.0359254
1552	MAMMAL 10views	20	1	l_knee	0.0354984
1553	MAMMAL 10views	20	1	r_knee	0.0956888
1554	MAMMAL 10views	20	1	l_foot	0.0255674
1555	MAMMAL 10views	20	1	r_foot	0.17469
1556	MAMMAL 10views	20	1	tail	0.0767025
1557	MAMMAL 10views	20	1	center	0.0357037
1558	MAMMAL 10views	20	2	nose	0.016194
1559	MAMMAL 10views	20	2	l_eye	0.0128605
1560	MAMMAL 10views	20	2	r_eye	0.0128601
1561	MAMMAL 10views	20	2	l_ear	0.0267912
1562	MAMMAL 10views	20	2	r_ear	0.0308014
1563	MAMMAL 10views	20	2	l_shoulder	0.0635752
1564	MAMMAL 10views	20	2	r_shoulder	0.0597265
1565	MAMMAL 10views	20	2	l_elbow	0.0629512
1566	MAMMAL 10views	20	2	r_elbow	0.113284
1567	MAMMAL 10views	20	2	l_paw	0.167968
1568	MAMMAL 10views	20	2	r_paw	0.155689
1569	MAMMAL 10views	20	2	l_hip	0.0955702
1570	MAMMAL 10views	20	2	r_hip	0.0348427
1571	MAMMAL 10views	20	2	l_knee	0.100232
1572	MAMMAL 10views	20	2	r_knee	0.0134887
1573	MAMMAL 10views	20	2	l_foot	0.226788
1574	MAMMAL 10views	20	2	r_foot	0.0103443
1575	MAMMAL 10views	20	2	tail	0.0601226
1576	MAMMAL 10views	20	2	center	0.0812734
1577	MAMMAL 10views	20	3	nose	0.0239959
1578	MAMMAL 10views	20	3	l_eye	0.0194421
1579	MAMMAL 10views	20	3	r_eye	0.0312797
1580	MAMMAL 10views	20	3	l_ear	0.017553
1581	MAMMAL 10views	20	3	r_ear	0.0238231
1582	MAMMAL 10views	20	3	l_shoulder	0.0216766
1583	MAMMAL 10views	20	3	r_shoulder	0.0208473
1584	MAMMAL 10views	20	3	l_elbow	0.0212155
1585	MAMMAL 10views	20	3	r_elbow	0.00716264
1586	MAMMAL 10views	20	3	l_paw	0.0157929
1587	MAMMAL 10views	20	3	r_paw	0.00575082
1588	MAMMAL 10views	20	3	l_hip	0.019315
1589	MAMMAL 10views	20	3	r_hip	0.0217764
1590	MAMMAL 10views	20	3	l_knee	0.00585859
1591	MAMMAL 10views	20	3	r_knee	0.0147745
1592	MAMMAL 10views	20	3	l_foot	0.0053571
1593	MAMMAL 10views	20	3	r_foot	0.0235012
1594	MAMMAL 10views	20	3	tail	0.0133331
1595	MAMMAL 10views	20	3	center	0.0260722
1596	MAMMAL 10views	21	0	nose	0.0191012
1597	MAMMAL 10views	21	0	l_eye	0.0176943
1598	MAMMAL 10views	21	0	r_eye	0.0100112
1599	MAMMAL 10views	21	0	l_ear	0.0262111
1600	MAMMAL 10views	21	0	r_ear	0.0197706
1601	MAMMAL 10views	21	0	l_shoulder	0.0311394
1602	MAMMAL 10views	21	0	r_shoulder	0.00663939
1603	MAMMAL 10views	21	0	l_elbow	0.00810093
1604	MAMMAL 10views	21	0	r_elbow	0.00851127
1605	MAMMAL 10views	21	0	l_paw	0.0096781
1606	MAMMAL 10views	21	0	r_paw	0.0184745
1607	MAMMAL 10views	21	0	l_hip	0.0258966
1608	MAMMAL 10views	21	0	r_hip	0.0721023
1609	MAMMAL 10views	21	0	l_knee	0.0163535
1610	MAMMAL 10views	21	0	r_knee	0.0414548
1611	MAMMAL 10views	21	0	l_foot	0.0068172
1612	MAMMAL 10views	21	0	r_foot	0.0228547
1613	MAMMAL 10views	21	0	tail	0.0173764
1614	MAMMAL 10views	21	0	center	0.0327344
1615	MAMMAL 10views	21	1	nose	0.0152484
1616	MAMMAL 10views	21	1	l_eye	0.00749532
1617	MAMMAL 10views	21	1	r_eye	0.0206588
1618	MAMMAL 10views	21	1	l_ear	0.016954
1619	MAMMAL 10views	21	1	r_ear	0.00945285
1620	MAMMAL 10views	21	1	l_shoulder	0.00764982
1621	MAMMAL 10views	21	1	r_shoulder	0.0253165
1622	MAMMAL 10views	21	1	l_elbow	0.00607564
1623	MAMMAL 10views	21	1	r_elbow	0.00819322
1624	MAMMAL 10views	21	1	l_paw	0.0119915
1625	MAMMAL 10views	21	1	r_paw	0.00426648
1626	MAMMAL 10views	21	1	l_hip	0.0131166
1627	MAMMAL 10views	21	1	r_hip	0.0224737
1628	MAMMAL 10views	21	1	l_knee	0.0155118
1629	MAMMAL 10views	21	1	r_knee	0.035065
1630	MAMMAL 10views	21	1	l_foot	0.00433245
1631	MAMMAL 10views	21	1	r_foot	0.0777193
1632	MAMMAL 10views	21	1	tail	0.0279274
1633	MAMMAL 10views	21	1	center	0.0465985
1634	MAMMAL 10views	21	2	nose	0.0335665
1635	MAMMAL 10views	21	2	l_eye	0.0176501
1636	MAMMAL 10views	21	2	r_eye	0.0117995
1637	MAMMAL 10views	21	2	l_ear	0.0452188
1638	MAMMAL 10views	21	2	r_ear	0.0227701
1639	MAMMAL 10views	21	2	l_shoulder	0.0687984
1640	MAMMAL 10views	21	2	r_shoulder	0.0581361
1641	MAMMAL 10views	21	2	l_elbow	0.0604873
1642	MAMMAL 10views	21	2	r_elbow	0.0817358
1643	MAMMAL 10views	21	2	l_paw	0.106112
1644	MAMMAL 10views	21	2	r_paw	0.0821367
1645	MAMMAL 10views	21	2	l_hip	0.0959213
1646	MAMMAL 10views	21	2	r_hip	0.0361797
1647	MAMMAL 10views	21	2	l_knee	0.115604
1648	MAMMAL 10views	21	2	r_knee	0.0156933
1649	MAMMAL 10views	21	2	l_foot	0.224287
1650	MAMMAL 10views	21	2	r_foot	0.00784086
1651	MAMMAL 10views	21	2	tail	0.0391089
1652	MAMMAL 10views	21	2	center	0.0709963
1653	MAMMAL 10views	21	3	nose	0.0309802
1654	MAMMAL 10views	21	3	l_eye	0.00323405
1655	MAMMAL 10views	21	3	r_eye	0.0207793
1656	MAMMAL 10views	21	3	l_ear	0.00559304
1657	MAMMAL 10views	21	3	r_ear	0.00643496
1658	MAMMAL 10views	21	3	l_shoulder	0.0227886
1659	MAMMAL 10views	21	3	r_shoulder	0.0495094
1660	MAMMAL 10views	21	3	l_elbow	0.00768898
1661	MAMMAL 10views	21	3	r_elbow	0.0146044
1662	MAMMAL 10views	21	3	l_paw	0.00815606
1663	MAMMAL 10views	21	3	r_paw	0.00673163
1664	MAMMAL 10views	21	3	l_hip	0.0274486
1665	MAMMAL 10views	21	3	r_hip	0.0231061
1666	MAMMAL 10views	21	3	l_knee	0.00601743
1667	MAMMAL 10views	21	3	r_knee	0.0242074
1668	MAMMAL 10views	21	3	l_foot	0.0139956
1669	MAMMAL 10views	21	3	r_foot	0.0634689
1670	MAMMAL 10views	21	3	tail	0.0167817
1671	MAMMAL 10views	21	3	center	0.0318751
1672	MAMMAL 10views	22	0	nose	0.0306209
1673	MAMMAL 10views	22	0	l_eye	0.025617
1674	MAMMAL 10views	22	0	r_eye	0.0157424
1675	MAMMAL 10views	22	0	l_ear	0.0298548
1676	MAMMAL 10views	22	0	r_ear	0.0172532
1677	MAMMAL 10views	22	0	l_shoulder	0.0370328
1678	MAMMAL 10views	22	0	r_shoulder	0.00953896
1679	MAMMAL 10views	22	0	l_elbow	0.00925121
1680	MAMMAL 10views	22	0	r_elbow	0.0045319
1681	MAMMAL 10views	22	0	l_paw	0.00884769
1682	MAMMAL 10views	22	0	r_paw	0.0120011
1683	MAMMAL 10views	22	0	l_hip	0.026924
1684	MAMMAL 10views	22	0	r_hip	0.0384338
1685	MAMMAL 10views	22	0	l_knee	0.010802
1686	MAMMAL 10views	22	0	r_knee	0.0116426
1687	MAMMAL 10views	22	0	l_foot	0.0248378
1688	MAMMAL 10views	22	0	r_foot	0.0142876
1689	MAMMAL 10views	22	0	tail	0.0140758
1690	MAMMAL 10views	22	0	center	0.0269387
1691	MAMMAL 10views	22	1	nose	0.0109202
1692	MAMMAL 10views	22	1	l_eye	0.0171441
1693	MAMMAL 10views	22	1	r_eye	0.0273028
1694	MAMMAL 10views	22	1	l_ear	0.0237736
1695	MAMMAL 10views	22	1	r_ear	0.0188568
1696	MAMMAL 10views	22	1	l_shoulder	0.0225297
1697	MAMMAL 10views	22	1	r_shoulder	0.0318455
1698	MAMMAL 10views	22	1	l_elbow	0.0230044
1699	MAMMAL 10views	22	1	r_elbow	0.0119368
1700	MAMMAL 10views	22	1	l_paw	0.00807084
1701	MAMMAL 10views	22	1	r_paw	0.00898214
1702	MAMMAL 10views	22	1	l_hip	0.092063
1703	MAMMAL 10views	22	1	r_hip	0.0799114
1704	MAMMAL 10views	22	1	l_knee	0.131256
1705	MAMMAL 10views	22	1	r_knee	0.140569
1706	MAMMAL 10views	22	1	l_foot	0.201734
1707	MAMMAL 10views	22	1	r_foot	0.215621
1708	MAMMAL 10views	22	1	tail	0.134029
1709	MAMMAL 10views	22	1	center	0.029373
1710	MAMMAL 10views	22	2	nose	0.0189341
1711	MAMMAL 10views	22	2	l_eye	0.0213923
1712	MAMMAL 10views	22	2	r_eye	0.0142564
1713	MAMMAL 10views	22	2	l_ear	0.0408556
1714	MAMMAL 10views	22	2	r_ear	0.0409897
1715	MAMMAL 10views	22	2	l_shoulder	0.00794311
1716	MAMMAL 10views	22	2	r_shoulder	0.0274992
1717	MAMMAL 10views	22	2	l_elbow	0.0192381
1718	MAMMAL 10views	22	2	r_elbow	0.126291
1719	MAMMAL 10views	22	2	l_paw	0.0888635
1720	MAMMAL 10views	22	2	r_paw	0.126606
1721	MAMMAL 10views	22	2	l_hip	0.0874719
1722	MAMMAL 10views	22	2	r_hip	0.0432246
1723	MAMMAL 10views	22	2	l_knee	0.0794984
1724	MAMMAL 10views	22	2	r_knee	0.0223963
1725	MAMMAL 10views	22	2	l_foot	0.184687
1726	MAMMAL 10views	22	2	r_foot	0.0163311
1727	MAMMAL 10views	22	2	tail	0.0335103
1728	MAMMAL 10views	22	2	center	0.101422
1729	MAMMAL 10views	22	3	nose	0.0231705
1730	MAMMAL 10views	22	3	l_eye	0.0347246
1731	MAMMAL 10views	22	3	r_eye	0.0296363
1732	MAMMAL 10views	22	3	l_ear	0.0181475
1733	MAMMAL 10views	22	3	r_ear	0.0322772
1734	MAMMAL 10views	22	3	l_shoulder	0.0164858
1735	MAMMAL 10views	22	3	r_shoulder	0.0213344
1736	MAMMAL 10views	22	3	l_elbow	0.0157282
1737	MAMMAL 10views	22	3	r_elbow	0.00542942
1738	MAMMAL 10views	22	3	l_paw	0.0137036
1739	MAMMAL 10views	22	3	r_paw	0.00169337
1740	MAMMAL 10views	22	3	l_hip	0.0170369
1741	MAMMAL 10views	22	3	r_hip	0.0124985
1742	MAMMAL 10views	22	3	l_knee	0.009961
1743	MAMMAL 10views	22	3	r_knee	0.00377297
1744	MAMMAL 10views	22	3	l_foot	0.0104432
1745	MAMMAL 10views	22	3	r_foot	0.00808874
1746	MAMMAL 10views	22	3	tail	0.0136429
1747	MAMMAL 10views	22	3	center	0.0500538
1748	MAMMAL 10views	23	0	nose	0.0190847
1749	MAMMAL 10views	23	0	l_eye	0.025886
1750	MAMMAL 10views	23	0	r_eye	0.0164686
1751	MAMMAL 10views	23	0	l_ear	0.031753
1752	MAMMAL 10views	23	0	r_ear	0.0101354
1753	MAMMAL 10views	23	0	l_shoulder	0.0237327
1754	MAMMAL 10views	23	0	r_shoulder	0.0139646
1755	MAMMAL 10views	23	0	l_elbow	0.0119622
1756	MAMMAL 10views	23	0	r_elbow	0.0133669
1757	MAMMAL 10views	23	0	l_paw	0.0102793
1758	MAMMAL 10views	23	0	r_paw	0.0370969
1759	MAMMAL 10views	23	0	l_hip	0.0124756
1760	MAMMAL 10views	23	0	r_hip	0.0706961
1761	MAMMAL 10views	23	0	l_knee	0.0122297
1762	MAMMAL 10views	23	0	r_knee	0.0124802
1763	MAMMAL 10views	23	0	l_foot	0.002385
1764	MAMMAL 10views	23	0	r_foot	0.0200289
1765	MAMMAL 10views	23	0	tail	0.0147756
1766	MAMMAL 10views	23	0	center	0.0415635
1767	MAMMAL 10views	23	1	nose	0.0182159
1768	MAMMAL 10views	23	1	l_eye	0.0223634
1769	MAMMAL 10views	23	1	r_eye	0.0229285
1770	MAMMAL 10views	23	1	l_ear	0.019172
1771	MAMMAL 10views	23	1	r_ear	0.0132317
1772	MAMMAL 10views	23	1	l_shoulder	0.0404286
1773	MAMMAL 10views	23	1	r_shoulder	0.026957
1774	MAMMAL 10views	23	1	l_elbow	0.0791898
1775	MAMMAL 10views	23	1	r_elbow	0.00916462
1776	MAMMAL 10views	23	1	l_paw	0.0801655
1777	MAMMAL 10views	23	1	r_paw	0.00589343
1778	MAMMAL 10views	23	1	l_hip	0.0112367
1779	MAMMAL 10views	23	1	r_hip	0.0196224
1780	MAMMAL 10views	23	1	l_knee	0.0105872
1781	MAMMAL 10views	23	1	r_knee	0.0199528
1782	MAMMAL 10views	23	1	l_foot	0.0178811
1783	MAMMAL 10views	23	1	r_foot	0.0163228
1784	MAMMAL 10views	23	1	tail	0.00363695
1785	MAMMAL 10views	23	1	center	0.0620037
1786	MAMMAL 10views	23	2	nose	0.0470671
1787	MAMMAL 10views	23	2	l_eye	0.0278285
1788	MAMMAL 10views	23	2	r_eye	0.0238756
1789	MAMMAL 10views	23	2	l_ear	0.0401968
1790	MAMMAL 10views	23	2	r_ear	0.0310425
1791	MAMMAL 10views	23	2	l_shoulder	0.126115
1792	MAMMAL 10views	23	2	r_shoulder	0.0899687
1793	MAMMAL 10views	23	2	l_elbow	0.194106
1794	MAMMAL 10views	23	2	r_elbow	0.172019
1795	MAMMAL 10views	23	2	l_paw	0.207027
1796	MAMMAL 10views	23	2	r_paw	0.325949
1797	MAMMAL 10views	23	2	l_hip	0.0317831
1798	MAMMAL 10views	23	2	r_hip	0.0665598
1799	MAMMAL 10views	23	2	l_knee	0.145723
1800	MAMMAL 10views	23	2	r_knee	0.0172138
1801	MAMMAL 10views	23	2	l_foot	0.149551
1802	MAMMAL 10views	23	2	r_foot	0.0234102
1803	MAMMAL 10views	23	2	tail	0.053982
1804	MAMMAL 10views	23	2	center	0.12047
1805	MAMMAL 10views	23	3	nose	0.0366576
1806	MAMMAL 10views	23	3	l_eye	0.0714277
1807	MAMMAL 10views	23	3	r_eye	0.0406064
1808	MAMMAL 10views	23	3	l_ear	0.0361555
1809	MAMMAL 10views	23	3	r_ear	0.0320435
1810	MAMMAL 10views	23	3	l_shoulder	0.0269836
1811	MAMMAL 10views	23	3	r_shoulder	0.0125338
1812	MAMMAL 10views	23	3	l_elbow	0.0109687
1813	MAMMAL 10views	23	3	r_elbow	0.00954801
1814	MAMMAL 10views	23	3	l_paw	0.00776315
1815	MAMMAL 10views	23	3	r_paw	0.00970899
1816	MAMMAL 10views	23	3	l_hip	0.0113463
1817	MAMMAL 10views	23	3	r_hip	0.0222956
1818	MAMMAL 10views	23	3	l_knee	0.00874123
1819	MAMMAL 10views	23	3	r_knee	0.011158
1820	MAMMAL 10views	23	3	l_foot	0.00460197
1821	MAMMAL 10views	23	3	r_foot	0.0215827
1822	MAMMAL 10views	23	3	tail	0.0289299
1823	MAMMAL 10views	23	3	center	0.039934
1824	MAMMAL 10views	24	0	nose	0.0353213
1825	MAMMAL 10views	24	0	l_eye	0.0130164
1826	MAMMAL 10views	24	0	r_eye	0.0117159
1827	MAMMAL 10views	24	0	l_ear	0.0371857
1828	MAMMAL 10views	24	0	r_ear	0.0593725
1829	MAMMAL 10views	24	0	l_shoulder	0.0420164
1830	MAMMAL 10views	24	0	r_shoulder	0.0110759
1831	MAMMAL 10views	24	0	l_elbow	0.014404
1832	MAMMAL 10views	24	0	r_elbow	0.0155972
1833	MAMMAL 10views	24	0	l_paw	0.00695489
1834	MAMMAL 10views	24	0	r_paw	0.0270698
1835	MAMMAL 10views	24	0	l_hip	0.017058
1836	MAMMAL 10views	24	0	r_hip	0.029427
1837	MAMMAL 10views	24	0	l_knee	0.00567043
1838	MAMMAL 10views	24	0	r_knee	0.030746
1839	MAMMAL 10views	24	0	l_foot	0.00534904
1840	MAMMAL 10views	24	0	r_foot	0.0125037
1841	MAMMAL 10views	24	0	tail	0.0163959
1842	MAMMAL 10views	24	0	center	0.021489
1843	MAMMAL 10views	24	1	nose	0.0125285
1844	MAMMAL 10views	24	1	l_eye	0.0158015
1845	MAMMAL 10views	24	1	r_eye	0.0280403
1846	MAMMAL 10views	24	1	l_ear	0.014158
1847	MAMMAL 10views	24	1	r_ear	0.0210365
1848	MAMMAL 10views	24	1	l_shoulder	0.0155232
1849	MAMMAL 10views	24	1	r_shoulder	0.0425403
1850	MAMMAL 10views	24	1	l_elbow	0.00576797
1851	MAMMAL 10views	24	1	r_elbow	0.0242936
1852	MAMMAL 10views	24	1	l_paw	0.0170946
1853	MAMMAL 10views	24	1	r_paw	0.049618
1854	MAMMAL 10views	24	1	l_hip	0.0214219
1855	MAMMAL 10views	24	1	r_hip	0.0165162
1856	MAMMAL 10views	24	1	l_knee	0.0191627
1857	MAMMAL 10views	24	1	r_knee	0.0153827
1858	MAMMAL 10views	24	1	l_foot	0.0233289
1859	MAMMAL 10views	24	1	r_foot	0.0107983
1860	MAMMAL 10views	24	1	tail	0.0372784
1861	MAMMAL 10views	24	1	center	0.11182
1862	MAMMAL 10views	24	2	nose	0.0196968
1863	MAMMAL 10views	24	2	l_eye	0.0363488
1864	MAMMAL 10views	24	2	r_eye	0.0213639
1865	MAMMAL 10views	24	2	l_ear	0.0180465
1866	MAMMAL 10views	24	2	r_ear	0.0259722
1867	MAMMAL 10views	24	2	l_shoulder	0.0371243
1868	MAMMAL 10views	24	2	r_shoulder	0.0202948
1869	MAMMAL 10views	24	2	l_elbow	0.00935733
1870	MAMMAL 10views	24	2	r_elbow	0.00995015
1871	MAMMAL 10views	24	2	l_paw	0.0057245
1872	MAMMAL 10views	24	2	r_paw	0.022404
1873	MAMMAL 10views	24	2	l_hip	0.0258897
1874	MAMMAL 10views	24	2	r_hip	0.0227398
1875	MAMMAL 10views	24	2	l_knee	0.0278773
1876	MAMMAL 10views	24	2	r_knee	0.0194629
1877	MAMMAL 10views	24	2	l_foot	0.0502873
1878	MAMMAL 10views	24	2	r_foot	0.0138681
1879	MAMMAL 10views	24	2	tail	0.0260592
1880	MAMMAL 10views	24	2	center	0.0423564
1881	MAMMAL 10views	24	3	nose	0.0662234
1882	MAMMAL 10views	24	3	l_eye	0.0184131
1883	MAMMAL 10views	24	3	r_eye	0.0247788
1884	MAMMAL 10views	24	3	l_ear	0.0190894
1885	MAMMAL 10views	24	3	r_ear	0.0280803
1886	MAMMAL 10views	24	3	l_shoulder	0.0253032
1887	MAMMAL 10views	24	3	r_shoulder	0.0136019
1888	MAMMAL 10views	24	3	l_elbow	0.0213036
1889	MAMMAL 10views	24	3	r_elbow	0.0261253
1890	MAMMAL 10views	24	3	l_paw	0.0295247
1891	MAMMAL 10views	24	3	r_paw	0.026107
1892	MAMMAL 10views	24	3	l_hip	0.033021
1893	MAMMAL 10views	24	3	r_hip	0.0263848
1894	MAMMAL 10views	24	3	l_knee	0.00673246
1895	MAMMAL 10views	24	3	r_knee	0.0247089
1896	MAMMAL 10views	24	3	l_foot	0.00317166
1897	MAMMAL 10views	24	3	r_foot	0.0225104
1898	MAMMAL 10views	24	3	tail	0.0323151
1899	MAMMAL 10views	24	3	center	0.0402548
1900	MAMMAL 10views	25	0	nose	0.0814909
1901	MAMMAL 10views	25	0	l_eye	0.0460479
1902	MAMMAL 10views	25	0	r_eye	0.0223522
1903	MAMMAL 10views	25	0	l_ear	0.0441909
1904	MAMMAL 10views	25	0	r_ear	0.0235465
1905	MAMMAL 10views	25	0	l_shoulder	0.0342916
1906	MAMMAL 10views	25	0	r_shoulder	0.0111024
1907	MAMMAL 10views	25	0	l_elbow	0.0201126
1908	MAMMAL 10views	25	0	r_elbow	0.0180033
1909	MAMMAL 10views	25	0	l_paw	0.00879788
1910	MAMMAL 10views	25	0	r_paw	0.0353327
1911	MAMMAL 10views	25	0	l_hip	0.0145494
1912	MAMMAL 10views	25	0	r_hip	0.0291794
1913	MAMMAL 10views	25	0	l_knee	0.00730531
1914	MAMMAL 10views	25	0	r_knee	0.027769
1915	MAMMAL 10views	25	0	l_foot	0.00561709
1916	MAMMAL 10views	25	0	r_foot	0.0179626
1917	MAMMAL 10views	25	0	tail	0.0147966
1918	MAMMAL 10views	25	0	center	0.0213696
1919	MAMMAL 10views	25	1	nose	0.0150218
1920	MAMMAL 10views	25	1	l_eye	0.0262632
1921	MAMMAL 10views	25	1	r_eye	0.0295528
1922	MAMMAL 10views	25	1	l_ear	0.0540607
1923	MAMMAL 10views	25	1	r_ear	0.0304251
1924	MAMMAL 10views	25	1	l_shoulder	0.0163001
1925	MAMMAL 10views	25	1	r_shoulder	0.0374935
1926	MAMMAL 10views	25	1	l_elbow	0.0100114
1927	MAMMAL 10views	25	1	r_elbow	0.00342374
1928	MAMMAL 10views	25	1	l_paw	0.0151291
1929	MAMMAL 10views	25	1	r_paw	0.00575105
1930	MAMMAL 10views	25	1	l_hip	0.00860837
1931	MAMMAL 10views	25	1	r_hip	0.0347369
1932	MAMMAL 10views	25	1	l_knee	0.015584
1933	MAMMAL 10views	25	1	r_knee	0.0124987
1934	MAMMAL 10views	25	1	l_foot	0.0141178
1935	MAMMAL 10views	25	1	r_foot	0.00543512
1936	MAMMAL 10views	25	1	tail	0.0194066
1937	MAMMAL 10views	25	1	center	0.0416013
1938	MAMMAL 10views	25	2	nose	0.053848
1939	MAMMAL 10views	25	2	l_eye	0.0146425
1940	MAMMAL 10views	25	2	r_eye	0.0297144
1941	MAMMAL 10views	25	2	l_ear	0.0178112
1942	MAMMAL 10views	25	2	r_ear	0.0332655
1943	MAMMAL 10views	25	2	l_shoulder	0.0287972
1944	MAMMAL 10views	25	2	r_shoulder	0.0354167
1945	MAMMAL 10views	25	2	l_elbow	0.0391356
1946	MAMMAL 10views	25	2	r_elbow	0.0313075
1947	MAMMAL 10views	25	2	l_paw	0.098434
1948	MAMMAL 10views	25	2	r_paw	0.00465993
1949	MAMMAL 10views	25	2	l_hip	0.0115988
1950	MAMMAL 10views	25	2	r_hip	0.0274687
1951	MAMMAL 10views	25	2	l_knee	0.0288965
1952	MAMMAL 10views	25	2	r_knee	0.0428461
1953	MAMMAL 10views	25	2	l_foot	0.0206684
1954	MAMMAL 10views	25	2	r_foot	0.0246981
1955	MAMMAL 10views	25	2	tail	0.0297716
1956	MAMMAL 10views	25	2	center	0.0206267
1957	MAMMAL 10views	25	3	nose	0.0674552
1958	MAMMAL 10views	25	3	l_eye	0.0239066
1959	MAMMAL 10views	25	3	r_eye	0.0499446
1960	MAMMAL 10views	25	3	l_ear	0.0334328
1961	MAMMAL 10views	25	3	r_ear	0.0554776
1962	MAMMAL 10views	25	3	l_shoulder	0.0218877
1963	MAMMAL 10views	25	3	r_shoulder	0.0206085
1964	MAMMAL 10views	25	3	l_elbow	0.0309572
1965	MAMMAL 10views	25	3	r_elbow	0.0245238
1966	MAMMAL 10views	25	3	l_paw	0.0464276
1967	MAMMAL 10views	25	3	r_paw	0.0114368
1968	MAMMAL 10views	25	3	l_hip	0.036887
1969	MAMMAL 10views	25	3	r_hip	0.0488692
1970	MAMMAL 10views	25	3	l_knee	0.0443179
1971	MAMMAL 10views	25	3	r_knee	0.0394296
1972	MAMMAL 10views	25	3	l_foot	0.0168643
1973	MAMMAL 10views	25	3	r_foot	0.0262689
1974	MAMMAL 10views	25	3	tail	0.0280474
1975	MAMMAL 10views	25	3	center	0.0215719
1976	MAMMAL 10views	26	0	nose	0.0579687
1977	MAMMAL 10views	26	0	l_eye	0.0466685
1978	MAMMAL 10views	26	0	r_eye	0.0370516
1979	MAMMAL 10views	26	0	l_ear	0.0456129
1980	MAMMAL 10views	26	0	r_ear	0.0397204
1981	MAMMAL 10views	26	0	l_shoulder	0.0368181
1982	MAMMAL 10views	26	0	r_shoulder	0.0145152
1983	MAMMAL 10views	26	0	l_elbow	0.0171477
1984	MAMMAL 10views	26	0	r_elbow	0.0251069
1985	MAMMAL 10views	26	0	l_paw	0.0101181
1986	MAMMAL 10views	26	0	r_paw	0.0305831
1987	MAMMAL 10views	26	0	l_hip	0.0148054
1988	MAMMAL 10views	26	0	r_hip	0.0305689
1989	MAMMAL 10views	26	0	l_knee	0.00725759
1990	MAMMAL 10views	26	0	r_knee	0.0212313
1991	MAMMAL 10views	26	0	l_foot	0.00413997
1992	MAMMAL 10views	26	0	r_foot	0.0135678
1993	MAMMAL 10views	26	0	tail	0.0118112
1994	MAMMAL 10views	26	0	center	0.0205516
1995	MAMMAL 10views	26	1	nose	0.0358083
1996	MAMMAL 10views	26	1	l_eye	0.00606513
1997	MAMMAL 10views	26	1	r_eye	0.0244546
1998	MAMMAL 10views	26	1	l_ear	0.0202369
[truncated: 29,921 more rows]

## Sheet: Fig.3g
	method	Number of Correct Keypoints	Fraction of Instances(%)
0	MAMMAL 10views	0	100
1	MAMMAL 10views	1	100
2	MAMMAL 10views	2	100
3	MAMMAL 10views	3	100
4	MAMMAL 10views	4	100
5	MAMMAL 10views	5	100
6	MAMMAL 10views	6	100
7	MAMMAL 10views	7	100
8	MAMMAL 10views	8	99.6429
9	MAMMAL 10views	9	98.9286
10	MAMMAL 10views	10	97.5
11	MAMMAL 10views	11	96.0714
12	MAMMAL 10views	12	95.3571
13	MAMMAL 10views	13	91.7857
14	MAMMAL 10views	14	87.8571
15	MAMMAL 10views	15	83.5714
16	MAMMAL 10views	16	78.5714
17	MAMMAL 10views	17	72.5
18	MAMMAL 10views	18	62.5
19	MAMMAL 10views	19	40
20	MAMMAL 5views	0	100
21	MAMMAL 5views	1	100
22	MAMMAL 5views	2	100
23	MAMMAL 5views	3	100
24	MAMMAL 5views	4	100
25	MAMMAL 5views	5	100
26	MAMMAL 5views	6	100
27	MAMMAL 5views	7	100
28	MAMMAL 5views	8	99.2857
29	MAMMAL 5views	9	98.5714
30	MAMMAL 5views	10	97.1429
31	MAMMAL 5views	11	95.3571
32	MAMMAL 5views	12	92.5
33	MAMMAL 5views	13	91.4286
34	MAMMAL 5views	14	86.7857
35	MAMMAL 5views	15	81.0714
36	MAMMAL 5views	16	76.0714
37	MAMMAL 5views	17	63.9286
38	MAMMAL 5views	18	47.1429
39	MAMMAL 5views	19	29.6429
40	MAMMAL 3views	0	100
41	MAMMAL 3views	1	98.9286
42	MAMMAL 3views	2	98.9286
43	MAMMAL 3views	3	98.9286
44	MAMMAL 3views	4	98.9286
45	MAMMAL 3views	5	98.5714
46	MAMMAL 3views	6	97.5
47	MAMMAL 3views	7	95.7143
48	MAMMAL 3views	8	93.9286
49	MAMMAL 3views	9	93.9286
50	MAMMAL 3views	10	91.4286
51	MAMMAL 3views	11	89.6429
52	MAMMAL 3views	12	87.5
53	MAMMAL 3views	13	83.5714
54	MAMMAL 3views	14	75.7143
55	MAMMAL 3views	15	67.8571
56	MAMMAL 3views	16	59.6429
57	MAMMAL 3views	17	47.8571
58	MAMMAL 3views	18	29.6429
59	MAMMAL 3views	19	17.5
60	Tri 10views	0	100
61	Tri 10views	1	100
62	Tri 10views	2	100
63	Tri 10views	3	100
64	Tri 10views	4	100
65	Tri 10views	5	100
66	Tri 10views	6	99.6429
67	Tri 10views	7	99.2857
68	Tri 10views	8	98.9286
69	Tri 10views	9	96.7857
70	Tri 10views	10	95
71	Tri 10views	11	91.7857
72	Tri 10views	12	87.5
73	Tri 10views	13	81.0714
74	Tri 10views	14	70
75	Tri 10views	15	61.4286
76	Tri 10views	16	48.9286
77	Tri 10views	17	35.3571
78	Tri 10views	18	23.5714
79	Tri 10views	19	12.1429
80	Tri 5views	0	100
81	Tri 5views	1	100
82	Tri 5views	2	100
83	Tri 5views	3	100
84	Tri 5views	4	100
85	Tri 5views	5	99.6429
86	Tri 5views	6	98.9286
87	Tri 5views	7	98.5714
88	Tri 5views	8	97.1429
89	Tri 5views	9	93.5714
90	Tri 5views	10	88.2143
91	Tri 5views	11	77.8571
92	Tri 5views	12	71.0714
93	Tri 5views	13	60.7143
94	Tri 5views	14	41.4286
95	Tri 5views	15	27.5
96	Tri 5views	16	19.6429
97	Tri 5views	17	8.57143
98	Tri 5views	18	6.42857
99	Tri 5views	19	1.78571
100	Tri 3views	0	100
101	Tri 3views	1	97.8571
102	Tri 3views	2	94.6429
103	Tri 3views	3	92.8571
104	Tri 3views	4	85.7143
105	Tri 3views	5	80.7143
106	Tri 3views	6	75.3571
107	Tri 3views	7	68.5714
108	Tri 3views	8	63.5714
109	Tri 3views	9	55.3571
110	Tri 3views	10	44.6429
111	Tri 3views	11	33.9286
112	Tri 3views	12	21.7857
113	Tri 3views	13	13.2143
114	Tri 3views	14	4.28571
115	Tri 3views	15	1.42857
116	Tri 3views	16	0.714286
117	Tri 3views	17	0
118	Tri 3views	18	0
119	Tri 3views	19	0

## Sheet: Fig.3h
	method	Error Threshold (cm)	Accuracy (%)
0	MAMMAL	0	0
1	MAMMAL	0.5	3.1391
2	MAMMAL	1	15.2068
3	MAMMAL	1.5	29.0226
4	MAMMAL	2	43.1955
5	MAMMAL	2.5	55.0752
6	MAMMAL	3	64.2857
7	MAMMAL	3.5	71.3534
8	MAMMAL	4	77.0865
9	MAMMAL	4.5	80.7143
10	MAMMAL	5	83.3083
11	MAMMAL	5.5	85.3571
12	MAMMAL	6	87.0677
13	MAMMAL	6.5	88.4962
14	MAMMAL	7	89.6992
15	MAMMAL	7.5	90.9023
16	MAMMAL	8	91.6353
17	MAMMAL(5)	0	0
18	MAMMAL(5)	0.5	1.2782
19	MAMMAL(5)	1	8.1391
20	MAMMAL(5)	1.5	18.6842
21	MAMMAL(5)	2	30.8459
22	MAMMAL(5)	2.5	41.9549
23	MAMMAL(5)	3	51.8233
24	MAMMAL(5)	3.5	60.6767
25	MAMMAL(5)	4	67.1429
26	MAMMAL(5)	4.5	72.3872
27	MAMMAL(5)	5	76.5977
28	MAMMAL(5)	5.5	80.5075
29	MAMMAL(5)	6	83.3083
30	MAMMAL(5)	6.5	85.5827
31	MAMMAL(5)	7	87.312
32	MAMMAL(5)	7.5	88.9662
33	MAMMAL(5)	8	90.6391
34	MAMMAL(3)	0	0
35	MAMMAL(3)	0.5	0.789474
36	MAMMAL(3)	1	5.6203
37	MAMMAL(3)	1.5	13.5714
38	MAMMAL(3)	2	23.6654
39	MAMMAL(3)	2.5	33.0827
40	MAMMAL(3)	3	41.4662
41	MAMMAL(3)	3.5	49.6992
42	MAMMAL(3)	4	56.297
43	MAMMAL(3)	4.5	62.4624
44	MAMMAL(3)	5	66.8985
45	MAMMAL(3)	5.5	71.391
46	MAMMAL(3)	6	74.812
47	MAMMAL(3)	6.5	77.6692
48	MAMMAL(3)	7	80.3008
49	MAMMAL(3)	7.5	82.5188
50	MAMMAL(3)	8	84.0977
51	Tri	0	0
52	Tri	0.5	5.07519
53	Tri	1	20.6767
54	Tri	1.5	36.5789
55	Tri	2	48.4586
56	Tri	2.5	56.1842
57	Tri	3	61.8233
58	Tri	3.5	65.6391
59	Tri	4	68.7218
60	Tri	4.5	71.1278
61	Tri	5	73.4398
62	Tri	5.5	75.2256
63	Tri	6	76.5602
64	Tri	6.5	77.9323
65	Tri	7	79.0226
66	Tri	7.5	80.2444
67	Tri	8	81.0338
68	Tri(5)	0	0
69	Tri(5)	0.5	3.06391
70	Tri(5)	1	13.8158
71	Tri(5)	1.5	25.9023
72	Tri(5)	2	36.8797
73	Tri(5)	2.5	44.3609
74	Tri(5)	3	50.4135
75	Tri(5)	3.5	54.7556
76	Tri(5)	4	58.1015
77	Tri(5)	4.5	60.4887
78	Tri(5)	5	62.6504
79	Tri(5)	5.5	64.3045
80	Tri(5)	6	65.6203
81	Tri(5)	6.5	66.7669
82	Tri(5)	7	67.9511
83	Tri(5)	7.5	68.9286
84	Tri(5)	8	69.6053
85	Tri(3)	0	0
86	Tri(3)	0.5	1.20301
87	Tri(3)	1	6.2594
88	Tri(3)	1.5	13.1391
89	Tri(3)	2	19.3045
90	Tri(3)	2.5	25.1128
91	Tri(3)	3	29.3233
92	Tri(3)	3.5	32.6692
93	Tri(3)	4	35.6015
94	Tri(3)	4.5	37.9323
95	Tri(3)	5	39.7368
96	Tri(3)	5.5	41.0902
97	Tri(3)	6	42.0865
98	Tri(3)	6.5	42.9323
99	Tri(3)	7	43.9286
100	Tri(3)	7.5	44.6241
101	Tri(3)	8	45.3008

## Sheet: Fig.3j
	time (s)	GT (x)	MAMMAL (x)	Tri (x)	GT (y)	MAMMAL (y)	Tri (y)	GT (z)	MAMMAL (z)	Tri (z)
0	44	0.533346	0.549163	0	-0.780943	-0.789803	0	0.171931	0.162647	0
1	44.04		0.557521	0		-0.791109	0		0.145503	0
2	44.08		0.575081	0		-0.78683	0		0.157273	0
3	44.12		0.585569	0		-0.784883	0		0.162298	0
4	44.16		0.599066	0		-0.790216	0		0.172761	0
5	44.2		0.610522	0		-0.792137	0		0.180061	0
6	44.24		0.619684	0		-0.791773	0		0.182193	0
7	44.28		0.627575	0		-0.791362	0		0.179398	0
8	44.32		0.634969	0		-0.793605	0		0.177854	0
9	44.36		0.64296	0		-0.793442	0		0.172069	0
10	44.4		0.647503	0		-0.797818	0		0.166732	0
11	44.44		0.652317	0		-0.805255	0		0.169522	0
12	44.48		0.655792	0		-0.807156	0		0.176269	0
13	44.52		0.662126	0		-0.809175	0		0.183354	0
14	44.56		0.666922	0		-0.805753	0		0.185889	0
15	44.6		0.682029	0		-0.805155	0		0.190187	0
16	44.64		0.69794	0		-0.805111	0		0.194009	0
17	44.68		0.708424	0		-0.805721	0		0.189112	0
18	44.72		0.719184	0		-0.799878	0		0.190928	0
19	44.76		0.728988	0		-0.793042	0		0.193033	0
20	44.8		0.735451	0		-0.787531	0		0.188701	0
21	44.84		0.745984	0		-0.77762	0		0.187978	0
22	44.88		0.757589	0		-0.77068	0		0.185949	0
23	44.92		0.76464	0		-0.76112	0		0.184806	0
24	44.96		0.773166	0		-0.751921	0		0.1879	0
25	45	0.817547	0.786916	0	-0.73533	-0.734694	0	0.182599	0.184783	0
26	45.04		0.808196	0		-0.717855	0		0.212611	0
27	45.08		0.808404	0		-0.712434	0		0.212163	0
28	45.12		0.819259	0		-0.701961	0		0.203822	0
29	45.16		0.838146	0		-0.688758	0		0.194491	0
30	45.2		0.849517	0		-0.676601	0		0.199468	0
31	45.24		0.863906	0		-0.663078	0		0.190802	0
32	45.28		0.866874	0		-0.649946	0		0.179951	0
33	45.32		0.874929	0		-0.63799	0		0.172807	0
34	45.36		0.87365	0		-0.631689	0		0.170276	0
35	45.4		0.873228	0		-0.609834	0		0.17918	0
36	45.44		0.867486	0		-0.605961	0		0.181783	0
37	45.48		0.860871	0		-0.598023	0		0.183493	0
38	45.52		0.865152	0		-0.59264	0		0.183652	0
39	45.56		0.87216	0		-0.592785	0		0.184358	0
40	45.6		0.875118	0		-0.584823	0		0.184844	0
41	45.64		0.875604	0		-0.582565	0		0.185469	0
42	45.68		0.885463	0		-0.576582	0		0.181054	0
43	45.72		0.880312	0		-0.575352	0		0.182085	0
44	45.76		0.879444	0		-0.574799	0		0.181566	0
45	45.8		0.891187	0		-0.563749	0		0.181929	0
46	45.84		0.888937	0		-0.562666	0		0.185459	0
47	45.88		0.894627	0		-0.55932	0		0.186252	0
48	45.92		0.896322	0		-0.560804	0		0.187173	0
49	45.96		0.903976	0		-0.563695	0		0.18689	0
50	46	0.904637	0.903587	0	-0.566228	-0.563914	0	0.191028	0.187657	0
51	46.04		0.916951	0		-0.561972	0		0.185746	0
52	46.08		0.906643	0		-0.562428	0		0.187986	0
53	46.12		0.912481	0		-0.557462	0		0.187584	0
54	46.16		0.920432	0		-0.558657	0		0.186373	0
55	46.2		0.909586	0		-0.55988	0		0.187539	0
56	46.24		0.903897	0		-0.559236	0		0.188605	0
57	46.28		0.913418	0		-0.55758	0		0.187701	0
58	46.32		0.910783	0		-0.55721	0		0.187883	0
59	46.36		0.908178	0		-0.556374	0		0.188302	0
60	46.4		0.909476	0		-0.555562	0		0.187851	0
61	46.44		0.914305	0		-0.555673	0		0.186969	0
62	46.48		0.91415	0		-0.55268	0		0.186873	0
63	46.52		0.920734	0		-0.551015	0		0.185437	0
64	46.56		0.923988	0		-0.546711	0		0.184872	0
65	46.6		0.920578	0		-0.543993	0		0.185552	0
66	46.64		0.915432	0		-0.544194	0		0.18806	0
67	46.68		0.910257	0		-0.53179	0		0.185235	0
68	46.72		0.915384	0		-0.521241	0		0.181433	0
69	46.76		0.917514	0		-0.518933	0		0.178963	0
70	46.8		0.912224	0		-0.516328	0		0.179586	0
71	46.84		0.904923	0		-0.520548	0		0.183609	0
72	46.88		0.903558	0		-0.509936	0		0.182865	0
73	46.92		0.908731	0		-0.497815	0		0.183076	0
74	46.96		0.906022	0		-0.48462	0		0.185482	0
75	47	0.875896	0.910708	0.929808	-0.447946	-0.465102	-0.432509	0.187369	0.200631	0.191158
76	47.04		0.911686	0		-0.457839	0		0.186264	0
77	47.08		0.914314	0		-0.453663	0		0.18256	0
78	47.12		0.908149	0		-0.44311	0		0.175401	0
79	47.16		0.902115	0		-0.438503	0		0.173432	0
80	47.2		0.901821	0		-0.435332	0		0.173777	0
81	47.24		0.900559	0		-0.432147	0		0.175266	0
82	47.28		0.896775	0		-0.42903	0		0.175566	0
83	47.32		0.893146	0		-0.424708	0		0.176038	0
84	47.36		0.892427	0		-0.421176	0		0.176716	0
85	47.4		0.89342	0		-0.419787	0		0.175715	0
86	47.44		0.897087	0		-0.407473	0		0.174426	0
87	47.48		0.893445	0		-0.40367	0		0.175305	0
88	47.52		0.89062	0		-0.402624	0		0.174893	0
89	47.56		0.88599	0		-0.394967	0		0.173764	0
90	47.6		0.886385	0.884059		-0.388542	-0.352245		0.174516	0.169013
91	47.64		0.869763	0		-0.386109	0		0.178814	0
92	47.68		0.862335	0		-0.384044	0		0.181226	0
93	47.72		0.856695	0.860893		-0.381617	-0.395046		0.181295	0.152289
94	47.76		0.845081	0.856558		-0.38534	-0.386443		0.183451	0.164837
95	47.8		0.842758	0.847615		-0.38663	-0.360652		0.184115	0.183879
96	47.84		0.834462	0.837227		-0.386227	-0.356066		0.182596	0.186982
97	47.88		0.821173	0.82848		-0.385115	-0.397562		0.18346	0.161813
98	47.92		0.806441	0.817945		-0.38357	-0.403026		0.183793	0.161861
99	47.96		0.791477	0.806361		-0.379285	-0.389429		0.183581	0.167989
100	48	0.779974	0.777016	0.787574	-0.377621	-0.372966	-0.389773	0.179551	0.183661	0.156849
101	48.04		0.758023	0.76919		-0.358801	-0.376009		0.194594	0.163495
102	48.08		0.734055	0.741556		-0.35368	-0.337074		0.177088	0.181427
103	48.12		0.7199	0.709587		-0.344386	-0.321389		0.177583	0.17532
104	48.16		0.698451	0.686508		-0.341531	-0.315741		0.178053	0.184432
105	48.2		0.665022	0.622727		-0.332134	-0.295847		0.174597	0.225955
106	48.24		0.651048	0.652126		-0.339287	-0.322066		0.173936	0.173427
107	48.28		0.641894	0.635977		-0.338346	-0.325082		0.179099	0.16876
108	48.32		0.623552	0.625606		-0.341285	-0.331019		0.180783	0.179837
109	48.36		0.610165	0.620616		-0.345796	-0.340015		0.183466	0.172568
110	48.4		0.593347	0.600868		-0.355135	-0.344313		0.184745	0.166328
111	48.44		0.577156	0.593055		-0.359355	-0.34671		0.183879	0.171307
112	48.48		0.560219	0.578616		-0.364141	-0.350364		0.185151	0.170748
113	48.52		0.538598	0.573669		-0.369392	-0.338711		0.185485	0.192241
114	48.56		0.515922	0.512001		-0.36618	-0.369076		0.187139	0.157707
115	48.6		0.485619	0.479243		-0.380778	-0.372466		0.184861	0.174296
116	48.64		0.466541	0.457944		-0.393885	-0.384406		0.181926	0.178098
117	48.68		0.448396	0.420742		-0.405727	-0.438065		0.18614	0.151755
118	48.72		0.436051	0.406023		-0.420715	-0.440784		0.186486	0.160314
119	48.76		0.424288	0.413516		-0.430868	-0.411689		0.184649	0.202466
120	48.8		0.412963	0.408188		-0.437445	-0.418543		0.187123	0.193388
121	48.84		0.406666	0.397679		-0.44955	-0.434147		0.187368	0.188005
122	48.88		0.40197	0.391442		-0.453402	-0.438385		0.188273	0.177323
123	48.92		0.393333	0.392539		-0.460823	-0.43865		0.190979	0.187658
124	48.96		0.386559	0.385785		-0.465361	-0.444235		0.194788	0.181866
125	49	0.37934	0.381094	0.381765	-0.47537	-0.467046	-0.454577	0.199492	0.197489	0.182046
126	49.04		0.379358	0.366433		-0.468938	-0.458816		0.199501	0.185924
127	49.08		0.362273	0.405745		-0.478856	-0.46736		0.204872	0.162445
128	49.12		0.356245	0.34749		-0.488587	-0.479534		0.192073	0.182797
129	49.16		0.341436	0.326423		-0.501342	-0.489338		0.19808	0.197041
130	49.2		0.329188	0.312456		-0.515825	-0.502593		0.195245	0.16385
131	49.24		0.322687	0.300255		-0.521155	-0.519995		0.196875	0.215274
132	49.28		0.318357	0.29353		-0.531644	-0.54251		0.197128	0.186306
133	49.32		0.31402	0.278468		-0.541626	-0.541315		0.200068	0.215425
134	49.36		0.305548	0.285774		-0.551214	-0.540039		0.201501	0.196041
135	49.4		0.299041	0.292235		-0.559541	-0.542809		0.204355	0.184904
136	49.44		0.291105	0.263735		-0.565717	-0.557968		0.202228	0.222298
137	49.48		0.280387	0.313045		-0.571498	-0.546416		0.20188	0.148427
138	49.52		0.271422	0.188898		-0.583427	-0.586438		0.203334	0.269731
139	49.56		0.266431	0.185428		-0.59785	-0.597053		0.201147	0.275851
140	49.6		0.262528	0.188633		-0.602268	-0.606992		0.204194	0.273457
141	49.64		0.250222	0.186489		-0.619797	-0.619169		0.20594	0.274856
142	49.68		0.244306	0.175117		-0.621998	-0.62606		0.217521	0.274033
143	49.72		0.241576	0.217816		-0.618684	-0.622527		0.207543	0.233573
144	49.76		0.245497	0.211752		-0.620866	-0.625272		0.205675	0.233908
145	49.8		0.248925	0.219675		-0.623311	-0.624469		0.20712	0.233238
146	49.84		0.247792	0.21938		-0.616711	-0.620408		0.206546	0.237372
147	49.88		0.249618	0.217074		-0.620124	-0.61547		0.220757	0.246366
148	49.92		0.249272	0.196549		-0.613292	-0.599292		0.216263	0.248014
149	49.96		0.248238	0.174297		-0.602593	-0.621811		0.209786	0.295269
150	50	0.261181	0.250717	0.214474	-0.593807	-0.61091	-0.61707	0.19163	0.221914	0.26091
151	50.04		0.258044	0.221477		-0.613841	-0.61673		0.211503	0.252479
152	50.08		0.254536	0.221198		-0.618997	-0.621969		0.212146	0.261373
153	50.12		0.257448	0.230016		-0.615946	-0.625119		0.211017	0.255807
154	50.16		0.25062	0.242446		-0.621158	-0.624373		0.205343	0.240577
155	50.2		0.258873	0.236114		-0.616982	-0.601843		0.203122	0.189229
156	50.24		0.263745	0.260255		-0.625621	-0.620699		0.207983	0.161683
157	50.28		0.28382	0.276502		-0.63254	-0.630319		0.193483	0.160588
158	50.32		0.305148	0.280412		-0.64686	-0.642852		0.184499	0.1723
159	50.36		0.314119	0.291166		-0.650285	-0.644145		0.18417	0.18421
160	50.4		0.326013	0.350205		-0.651385	-0.707379		0.190062	0.0609624
161	50.44		0.345989	0.319937		-0.655566	-0.64251		0.184777	0.180923
162	50.48		0.365217	0.341534		-0.66387	-0.657452		0.184586	0.177071
163	50.52		0.390059	0.41723		-0.674724	-0.680852		0.189612	0.180691
164	50.56		0.410866	0.433488		-0.670758	-0.682543		0.209069	0.177318
165	50.6		0.423697	0.412523		-0.668913	-0.659498		0.218092	0.202243
166	50.64		0.442365	0		-0.680386	0		0.216988	0
167	50.68		0.453201	0		-0.683785	0		0.225361	0
168	50.72		0.470104	0		-0.687786	0		0.228597	0
169	50.76		0.488975	0.47233		-0.697301	-0.752249		0.24173	0.288335
170	50.8		0.528189	0.486604		-0.722683	-0.735097		0.216844	0.247746
171	50.84		0.532931	0.479589		-0.731212	-0.727748		0.232088	0.249927
172	50.88		0.546166	0.517494		-0.729218	-0.719259		0.228922	0.237161
173	50.92		0.562964	0.541456		-0.72515	-0.706827		0.214946	0.216705
174	50.96		0.593563	0.584414		-0.716781	-0.696422		0.19873	0.179815
175	51	0.632315	0.597702	0.606355	-0.693677	-0.704425	-0.679209	0.195933	0.185235	0.175366
176	51.04		0.604	0.747465		-0.696559	-0.673743		0.18811	0.0692163
177	51.08		0.620683	0.631322		-0.682179	-0.671543		0.180269	0.16495
178	51.12		0.647659	0.646151		-0.671316	-0.661876		0.177196	0.173903
179	51.16		0.66798	0.654283		-0.664948	-0.65119		0.173206	0.179832
180	51.2		0.684843	0.668878		-0.664267	-0.654756		0.169461	0.164146
181	51.24		0.699851	0.696784		-0.668343	-0.659769		0.161807	0.152633
182	51.28		0.705194	0.70442		-0.669784	-0.657691		0.162913	0.150286
183	51.32		0.697993	0.694595		-0.663973	-0.655044		0.166592	0.155743
184	51.36		0.6884	0.681648		-0.661513	-0.65203		0.167252	0.15538
185	51.4		0.678355	0.676404		-0.661448	-0.639463		0.171479	0.190962
186	51.44		0.667771	0.665987		-0.657117	-0.638754		0.179256	0.195807
187	51.48		0.657752	0.655755		-0.656972	-0.636443		0.181927	0.189695
188	51.52		0.653208	0.649736		-0.657259	-0.644617		0.182774	0.184765
189	51.56		0.64481	0.646227		-0.658847	-0.648313		0.183824	0.181298
190	51.6		0.640583	0.639894		-0.662371	-0.645291		0.182352	0.182337
191	51.64		0.630552	0.626274		-0.664003	-0.669325		0.182571	0.163565
192	51.68		0.623728	0.623741		-0.666932	-0.645815		0.183159	0.180735
193	51.72		0.611094	0.615409		-0.666156	-0.663962		0.190434	0.170499
194	51.76		0.587223	0.602533		-0.661113	-0.667777		0.200168	0.169577
195	51.8		0.574881	0.592407		-0.664374	-0.656737		0.200404	0.192525
196	51.84		0.567388	0.579117		-0.671246	-0.675456		0.190443	0.175613
197	51.88		0.565148	0.564384		-0.680253	-0.71364		0.187146	0.121264
198	51.92		0.5566	0.54719		-0.69935	-0.697599		0.174002	0.165118
199	51.96		0.550039	0.538563		-0.709309	-0.702157		0.172499	0.169502
200	52	0.546777	0.54536	0.531212	-0.686571	-0.712646	-0.708187	0.17562	0.172133	0.166439
201	52.04		0.530993	0.512916		-0.714728	-0.711709		0.175274	0.173856
202	52.08		0.518858	0.502621		-0.720465	-0.708372		0.177863	0.17659
203	52.12		0.508943	0.501433		-0.724423	-0.716215		0.179019	0.16669
204	52.16		0.507836	0.494732		-0.734599	-0.709818		0.176683	0.179442
205	52.2		0.501535	0.489924		-0.729832	-0.706904		0.175312	0.178129
206	52.24		0.4945	0.485045		-0.732115	-0.724525		0.1801	0.163611
207	52.28		0.486381	0.484565		-0.738431	-0.712729		0.181964	0.165522
208	52.32		0.477733	0.478397		-0.738725	-0.716722		0.182549	0.169169
209	52.36		0.468606	0.468529		-0.74192	-0.720184		0.18316	0.176246
210	52.4		0.458251	0.463663		-0.737565	-0.72381		0.186426	0.179967
211	52.44		0.450219	0.464316		-0.737814	-0.708498		0.184272	0.188939
212	52.48		0.442207	0.464797		-0.738701	-0.69143		0.184806	0.202884
213	52.52		0.435128	0.452986		-0.73992	-0.700026		0.183947	0.194445
214	52.56		0.423079	0.431044		-0.739982	-0.735948		0.183128	0.161682
215	52.6		0.406356	0.414853		-0.74365	-0.743468		0.179651	0.151342
216	52.64		0.385037	0.392884		-0.740944	-0.743252		0.178344	0.15475
217	52.68		0.370444	0.370559		-0.74704	-0.753712		0.172698	0.146548
218	52.72		0.344403	0.340201		-0.748454	-0.761626		0.174403	0.146966
219	52.76		0.329969	0.323003		-0.750936	-0.776172		0.171019	0.131413
220	52.8		0.328072	0.295649		-0.747836	-0.742731		0.169242	0.117143
221	52.84		0.322352	0.29864		-0.74929	-0.738712		0.167172	0.129389
222	52.88		0.320106	0.302323		-0.749597	-0.736649		0.167931	0.141635
223	52.92		0.316579	0.308176		-0.745879	-0.73907		0.167149	0.159939
224	52.96		0.311577	0.307961		-0.74399	-0.734938		0.169312	0.166114
225	53	0.297242	0.302728	0.292921	-0.733325	-0.739855	-0.756658	0.170533	0.171481	0.147181
226	53.04		0.295713	0.293709		-0.740094	-0.742465		0.173444	0.161201
227	53.08		0.287212	0.282485		-0.743469	-0.750296		0.175805	0.154583
228	53.12		0.279268	0.280048		-0.745067	-0.750631		0.178008	0.1532
229	53.16		0.273582	0.275511		-0.746699	-0.756167		0.178125	0.14161
230	53.2		0.266448	0.270804		-0.748091	-0.761817		0.179126	0.149014
231	53.24		0.262288	0.269241		-0.750687	-0.75474		0.178419	0.150801
232	53.28		0.256591	0.233911		-0.752344	-0.729019		0.180275	0.196967
233	53.32		0.256353	0.26762		-0.75363	-0.766956		0.180769	0.150549
234	53.36		0.253425	0.251379		-0.754611	-0.739695		0.181504	0.17001
235	53.4		0.251791	0.25043		-0.754324	-0.741212		0.18207	0.169549
236	53.44		0.245259	0.24765		-0.752001	-0.741978		0.182788	0.168442
237	53.48		0.244926	0.24437		-0.752369	-0.740395		0.183018	0.169633
238	53.52		0.241946	0.241461		-0.754328	-0.744137		0.183211	0.168297
239	53.56		0.235647	0.238992		-0.752903	-0.746911		0.183061	0.165127
240	53.6		0.230335	0.25828		-0.741545	-0.752164		0.205833	0.168851
241	53.64		0.227728	0.247504		-0.739838	-0.767648		0.208009	0.145701
242	53.68		0.222925	0.238815		-0.753956	-0.770912		0.187587	0.142255
243	53.72		0.221933	0.216117		-0.759716	-0.74925		0.188009	0.172435
244	53.76		0.216838	0.230428		-0.763938	-0.766212		0.18622	0.156102
245	53.8		0.21344	0.226718		-0.763218	-0.767701		0.186089	0.156976
246	53.84		0.206894	0.205837		-0.760784	-0.752314		0.186755	0.170224
247	53.88		0.192094	0.199217		-0.762582	-0.745498		0.183269	0.176562
248	53.92		0.18126	0.187628		-0.761019	-0.742297		0.177349	0.175946
249	53.96		0.181503	0.175168		-0.749028	-0.759692		0.177644	0.16396
250	54	0.174884	0.179744	0.174044	-0.748353	-0.747249	-0.755587	0.169429	0.17631	0.154823
251	54.04		0.180499	0.180097		-0.744494	-0.740369		0.176715	0.169841
252	54.08		0.181192	0.180318		-0.742956	-0.743699		0.175904	0.160163
253	54.12		0.181073	0.178095		-0.743031	-0.739355		0.175536	0.166308
254	54.16		0.181163	0.175593		-0.74189	-0.737373		0.17575	0.168582
255	54.2		0.180531	0.17307		-0.741665	-0.738339		0.175344	0.165727
256	54.24		0.179658	0.166936		-0.73984	-0.748003		0.174053	0.127764
257	54.28		0.177558	0.172104		-0.739351	-0.739204		0.171267	0.156969
258	54.32		0.17681	0.171009		-0.742504	-0.737058		0.168137	0.158188
259	54.36		0.174123	0.175299		-0.74211	-0.731409		0.169883	0.162132
260	54.4		0.174849	0.175918		-0.742419	-0.728691		0.168692	0.166178
261	54.44		0.175204	0.174634		-0.740158	-0.726838		0.171215	0.170197
262	54.48		0.174815	0.16682		-0.736052	-0.739583		0.172092	0.161982
263	54.52		0.174333	0.171925		-0.73588	-0.723504		0.171557	0.169948
264	54.56		0.174078	0.166421		-0.732886	-0.711297		0.173793	0.175779
265	54.6		0.17278	0.156733		-0.731965	-0.706551		0.17531	0.176286
266	54.64		0.170132	0.149658		-0.729786	-0.715995		0.176969	0.166202
267	54.68		0.166142	0.148778		-0.731639	-0.713303		0.174028	0.163915
268	54.72		0.162947	0.163015		-0.726191	-0.722633		0.176058	0.166851
269	54.76		0.143714	0.169219		-0.729116	-0.703438		0.184431	0.192561
270	54.8		0.153284	0.159344		-0.722593	-0.705229		0.180552	0.176938
271	54.84		0.152762	0.154946		-0.722053	-0.70337		0.179313	0.17242
272	54.88		0.146831	0.153238		-0.718069	-0.704639		0.177799	0.16818
273	54.92		0.147569	0.149534		-0.712704	-0.701935		0.179536	0.168123
274	54.96		0.144331	0.148277		-0.706174	-0.692775		0.181629	0.172378
275	55	0.143997	0.143512	0.159871	-0.70053	-0.70037	-0.689188	0.165555	0.18029	0.172213
276	55.04		0.138246	0.157936		-0.692165	-0.682914		0.175482	0.171407
277	55.08		0.13336	0.158824		-0.682099	-0.674017		0.174118	0.171611
278	55.12		0.128003	0.150572		-0.671975	-0.665303		0.170953	0.163735
279	55.16		0.127849	0.149633		-0.638326	-0.600485		0.182823	0.20055
280	55.2		0.114779	0.115355		-0.611339	-0.618829		0.167525	0.135106
281	55.24		0.108573	0.11087		-0.60895	-0.593532		0.159148	0.13255
282	55.28		0.109725	0.100052		-0.575863	-0.571712		0.169973	0.132799
283	55.32		0.109325	0.092832		-0.563374	-0.563876		0.169091	0.125497
284	55.36		0.107992	0.102181		-0.565499	-0.566378		0.170157	0.123834
285	55.4		0.0997652	0.0938575		-0.561323	-0.562169		0.163032	0.120678
286	55.44		0.0953005	0.0985179		-0.561049	-0.561525		0.166629	0.147521
287	55.48		0.0887565	0.0901772		-0.558474	-0.561943		0.168768	0.145917
288	55.52		0.0856503	0.0679588		-0.562223	-0.562558		0.175202	0.128147
289	55.56		0.0810915	0.0749285		-0.561764	-0.570085		0.176295	0.143671
290	55.6		0.0776905	0.0715618		-0.56381	-0.570302		0.17714	0.149556
291	55.64		0.0735095	0.065446		-0.556954	-0.569282		0.181063	0.144611
292	55.68		0.0693689	0.0502689		-0.555378	-0.587823		0.18428	0.119624
293	55.72		0.0713228	0.0630449		-0.544849	-0.549017		0.183585	0.137162
294	55.76		0.0691324	0.0587024		-0.532106	-0.53216		0.175747	0.127308
295	55.8		0.0625932	0.0492627		-0.520525	-0.503601		0.153906	0.0990235
296	55.84		0.0520206	0.0645249		-0.515812	-0.499438		0.132122	0.1112
297	55.88		0.0488334	0.0305055		-0.530145	-0.483354		0.117379	0.0772169
298	55.92		0.0471312	0.0595653		-0.519779	-0.514833		0.109808	0.0954672
299	55.96		0.050415	0.0222603		-0.516813	-0.486372		0.117648	0.0629248
300	56	0.0492474	0.0480125	0	-0.472144	-0.506309	0	0.150264	0.141295	0
301	56.04		0.0358706	0		-0.502603	0		0.160023	0
302	56.08		0.0413882	0.0481784		-0.490065	-0.476963		0.17014	0.162087
303	56.12		0.0418869	0.0536794		-0.47124	-0.454453		0.166364	0.14175
304	56.16		0.0433595	0.0681095		-0.451607	-0.438834		0.15778	0.15998
305	56.2		0.0427066	0.0228741		-0.447161	-0.408609		0.153722	0.099787
306	56.24		0.0430333	0.0474942		-0.444677	-0.439333		0.1522	0.129058
307	56.28		0.0465067	0.0210091		-0.439924	-0.403129		0.153192	0.0959571
308	56.32		0.0488489	0.0339851		-0.435855	-0.419219		0.153356	0.117849
309	56.36		0.0464806	0.00597748		-0.43295	-0.406376		0.151762	0.0994148
310	56.4		0.0467213	0.0414637		-0.434645	-0.414924		0.151995	0.111027
311	56.44		0.0465754	0		-0.434852	0		0.156097	0
312	56.48		0.0462625	0.0369634		-0.434251	-0.434747		0.155443	0.118571
313	56.52		0.0473052	0		-0.430521	0		0.155118	0
314	56.56		0.0455679	0.0568304		-0.429514	-0.416149		0.157622	0.144306
315	56.6		0.0467074	0.0614936		-0.42109	-0.417014		0.15749	0.157552
316	56.64		0.0413276	0.0193643		-0.414398	-0.390827		0.163404	0.108322
317	56.68		0.0327385	0.0490118		-0.411131	-0.407008		0.170731	0.161717
318	56.72		0.0294568	0.00812189		-0.401812	-0.391577		0.168764	0.116335
319	56.76		0.0172334	0.0101843		-0.392132	-0.383659		0.169624	0.137917
320	56.8		0.00658381	0.102178		-0.378426	-0.272468		0.174433	0.229227
321	56.84		-0.00034211	0.00442942		-0.376456	-0.37387		0.174489	0.152512
322	56.88		-0.00766441	-0.00243787		-0.372041	-0.372174		0.17677	0.15944
323	56.92		-0.0147738	-0.0109829		-0.369106	-0.369235		0.175821	0.164094
324	56.96		-0.0255987	-0.00693739		-0.36681	-0.346578		0.172559	0.18369
325	57	-0.0354258	-0.0263772	-0.0287148	-0.362779	-0.364679	-0.361338	0.174156	0.183965	0.154372
326	57.04		-0.0393566	-0.0599534		-0.362064	-0.337641		0.17548	0.111607
327	57.08		-0.0538188	-0.0740493		-0.349366	-0.332606		0.164104	0.103583
328	57.12		-0.0632598	-0.0588239		-0.345797	-0.340167		0.164687	0.143239
329	57.16		-0.0681393	-0.0648324		-0.342824	-0.358055		0.162356	0.150321
330	57.2		-0.0809841	-0.0597401		-0.35398	-0.358164		0.159467	0.158535
331	57.24		-0.0813328	-0.0668816		-0.3539	-0.335731		0.156487	0.143395
332	57.28		-0.0871926	-0.0692236		-0.346281	-0.341432		0.152554	0.163525
333	57.32		-0.0941341	-0.1277		-0.341476	-0.325732		0.151221	0.103054
334	57.36		-0.0958255	-0.0813781		-0.334973	-0.347776		0.159278	0.173592
335	57.4		-0.0933093	-0.105482		-0.327312	-0.347175		0.162279	0.148783
336	57.44		-0.0976707	-0.089835		-0.32905	-0.352264		0.168221	0.181493
337	57.48		-0.111341	-0.0964078		-0.329796	-0.356053		0.172823	0.188823
338	57.52		-0.116279	-0.129766		-0.330867	-0.34395		0.181244	0.163865
339	57.56		-0.129925	-0.155125		-0.328084	-0.323031		0.186978	0.145668
340	57.6		-0.134673	-0.15391		-0.32799	-0.31715		0.185096	0.146328
341	57.64		-0.133275	-0.162224		-0.31608	-0.312533		0.178229	0.139076
342	57.68		-0.13585	-0.15171		-0.316885	-0.32365		0.180175	0.158277
343	57.72		-0.142141	-0.156501		-0.32565	-0.329137		0.18166	0.156659
344	57.76		-0.143305	-0.164549		-0.324772	-0.353054		0.18378	0.161099
345	57.8		-0.139543	-0.15262		-0.334892	-0.365161		0.18127	0.175211
346	57.84		-0.142724	-0.147043		-0.340503	-0.375162		0.183791	0.188398
347	57.88		-0.140607	-0.173856		-0.336638	-0.340708		0.176454	0.125036
348	57.92		-0.152158	-0.158346		-0.331343	-0.323213		0.183579	0.11855
349	57.96		-0.167413	-0.1455		-0.328164	-0.333		0.190806	0.213375
350	58	-0.165879	-0.179434	-0.1592	-0.325087	-0.323784	-0.334358	0.177416	0.191315	0.2037
351	58.04		-0.188194	-0.172938		-0.31722	-0.322937		0.194415	0.200698
352	58.08		-0.196925	-0.178663		-0.315426	-0.315443		0.197681	0.204709
353	58.12		-0.200529	-0.19164		-0.308796	-0.311999		0.199195	0.19634
354	58.16		-0.210072	-0.182332		-0.304109	-0.2975		0.192353	0.237299
355	58.2		-0.217198	-0.19976		-0.299985	-0.306073		0.190566	0.184362
356	58.24		-0.219359	-0.186027		-0.299011	-0.289991		0.196226	0.21531
357	58.28		-0.219157	-0.188082		-0.293113	-0.296932		0.188818	0.201955
358	58.32		-0.212194	-0.179104		-0.293497	-0.290386		0.190151	0.198237
359	58.36		-0.209225	-0.198183		-0.292253	-0.301779		0.191535	0.176485
360	58.4		-0.198309	-0.193874		-0.292837	-0.3028		0.190835	0.176086
361	58.44		-0.197811	-0.190264		-0.289972	-0.300567		0.188688	0.172176
362	58.48		-0.198705	-0.186085		-0.286626	-0.302573		0.189663	0.172512
363	58.52		-0.18852	-0.16408		-0.284652	-0.296131		0.189157	0.17865
364	58.56		-0.181309	-0.18895		-0.284724	-0.293655		0.188871	0.159035
365	58.6		-0.177041	-0.171403		-0.283918	-0.296777		0.192247	0.172391
366	58.64		-0.168601	-0.149857		-0.282282	-0.293381		0.189046	0.187598
367	58.68		-0.174226	-0.173725		-0.276789	-0.287321		0.186405	0.168463
368	58.72		-0.169989	-0.146755		-0.270376	-0.286989		0.186389	0.185913
369	58.76		-0.166681	-0.147742		-0.267613	-0.279247		0.18767	0.181939
370	58.8		-0.164656	-0.147163		-0.260766	-0.275425		0.18691	0.19177
371	58.84		-0.162439	-0.145776		-0.253286	-0.265429		0.187016	0.194231
372	58.88		-0.160079	-0.144364		-0.248018	-0.260254		0.185788	0.190612
373	58.92		-0.154009	-0.135516		-0.23637	-0.256029		0.18635	0.192732
374	58.96		-0.13532	-0.171809		-0.237871	-0.226526		0.183013	0.129829
375	59	-0.11783	-0.115618	-0.147557	-0.238788	-0.226452	-0.214327	0.177627	0.188443	0.132302
376	59.04		-0.0962074	-0.0764238		-0.226516	-0.232956		0.182646	0.184735
377	59.08		-0.0923058	-0.0802651		-0.227955	-0.23292		0.179178	0.166784
378	59.12		-0.0850145	-0.0685359		-0.228824	-0.23488		0.172166	0.165017
379	59.16		-0.0814624	-0.065768		-0.2307	-0.235407		0.172202	0.162416
380	59.2		-0.0784066	-0.0606721		-0.228564	-0.232178		0.17069	0.164116
381	59.24		-0.0729271	-0.0455383		-0.224957	-0.229417		0.169403	0.166449
382	59.28		-0.0690218	-0.0449331		-0.222889	-0.223694		0.171218	0.161509
383	59.32		-0.0607977	-0.103146		-0.226678	-0.193361		0.181622	0.100843
384	59.36		-0.0553606	-0.0993041		-0.224961	-0.195327		0.184849	0.113792
385	59.4		-0.0544289	-0.0868898		-0.218692	-0.201485		0.176992	0.131027
386	59.44		-0.0538265	-0.0241578		-0.218732	-0.218802		0.1813	0.194933
387	59.48		-0.0622551	-0.0252272		-0.210282	-0.218182		0.180586	0.200581
388	59.52		-0.0675318	-0.0766907		-0.204027	-0.208487		0.180068	0.159691
389	59.56		-0.0717135	-0.0828162		-0.201997	-0.209316		0.180361	0.147086
390	59.6		-0.0742086	-0.0557292		-0.201653	-0.209236		0.180168	0.161658
391	59.64		-0.075704	-0.06552		-0.20023	-0.220947		0.181148	0.16364
392	59.68		-0.0795491	-0.068665		-0.197145	-0.212616		0.181459	0.160281
393	59.72		-0.0822339	-0.0735668		-0.191439	-0.212217		0.183051	0.173132
394	59.76		-0.0852903	-0.0723979		-0.186801	-0.2065		0.183361	0.16424
395	59.8		-0.0886693	-0.075414		-0.182407	-0.202774		0.183807	0.167726
396	59.84		-0.0908836	-0.071946		-0.179456	-0.202999		0.185077	0.168284
397	59.88		-0.0918901	-0.0803733		-0.175591	-0.189435		0.184519	0.183625
398	59.92		-0.0955557	-0.0834734		-0.171827	-0.196823		0.186548	0.174757
399	59.96		-0.0919465	-0.0896448		-0.172604	-0.209404		0.187763	0.194449

## Sheet: Fig.4c,j
Pig Id	Pig Type	Feeding time (min)	Loosely wagging ratio
1	Dom	10.956	0.6072
2	Dom	10.128	0.3253
3	Dom	7.362	0.1247
4	Dom	7.53	0.2252
5	Sub	3.042	0.0619
6	Sub	0.488	0
7	Sub	0.016	0.0668
8	Sub	0	0.0286
Notes:	Trial1: two pigs (1 and 5) were fed in one cage. Trial2: four pigs were housed in one cage (1, 5, 7, 8). Trial3: four pigs were housed in one cage (2,3,4, 6). For feeding time and loosely wagging ratio counting, we used the data from Trial1 for pig 1 and 5; data from Trial2 for pig 7 and 8; data from Trial3 for pig 2, 3, 4, and 6.

## Sheet: Fig.4f
	error	joints
0	6.91411	TailRoot
1	3.89272	TailMid
2	5.1769	TailTip
3	3.82237	TailRoot
4	7.66567	TailMid
5	15.1035	TailTip
6	3.56902	TailRoot
7	0.881131	TailMid
8	5.90014	TailTip
9	1.97154	TailRoot
10	11.6574	TailMid
11	11.1773	TailTip
12	2.54775	TailRoot
13	4.06294	TailMid
14	4.84833	TailTip
15	4.84064	TailRoot
16	9.19908	TailMid
17	16.5233	TailTip
18	2.3378	TailRoot
19	2.78372	TailMid
20	3.52996	TailTip
21	1.8363	TailRoot
22	11.2436	TailMid
23	9.4293	TailTip
24	2.4858	TailRoot
25	2.74095	TailMid
26	2.88602	TailTip
27	1.4657	TailRoot
28	7.11671	TailMid
29	8.11991	TailTip
30	2.79581	TailRoot
31	4.91113	TailMid
32	2.85726	TailTip
33	3.15747	TailRoot
34	9.02381	TailMid
35	13.0502	TailTip
36	2.92703	TailRoot
37	3.5144	TailMid
38	2.51987	TailTip
39	2.89944	TailRoot
40	6.91586	TailMid
41	13.5064	TailTip
42	2.62565	TailRoot
43	2.69733	TailMid
44	2.44702	TailTip
45	1.14572	TailRoot
46	12.4074	TailMid
47	23.8497	TailTip
48	3.61076	TailRoot
49	3.08357	TailMid
50	2.90798	TailTip
51	2.594	TailRoot
52	9.41284	TailMid
53	15.1948	TailTip
54	2.16824	TailRoot
55	1.96269	TailMid
56	4.76817	TailTip
57	2.92805	TailRoot
58	7.82372	TailMid
59	9.3845	TailTip
60	3.01254	TailRoot
61	3.08695	TailMid
62	3.15453	TailTip
63	3.97938	TailRoot
64	9.1822	TailMid
65	11.3233	TailTip
66	2.07305	TailRoot
67	4.07705	TailMid
68	4.2254	TailTip
69	3.1232	TailRoot
70	7.51379	TailMid
71	8.28079	TailTip
72	1.81378	TailRoot
73	3.67246	TailMid
74	4.28109	TailTip
75	2.72012	TailRoot
76	9.59612	TailMid
77	12.3725	TailTip
78	3.01892	TailRoot
79	3.61753	TailMid
80	4.57415	TailTip
81	1.9876	TailRoot
82	6.40328	TailMid
83	8.65336	TailTip
84	1.83799	TailRoot
85	2.71462	TailMid
86	4.75566	TailTip
87	2.91019	TailRoot
88	6.93477	TailMid
89	5.45246	TailTip
90	1.20857	TailRoot
91	4.4763	TailMid
92	4.24754	TailTip
93	3.8049	TailRoot
94	6.1745	TailMid
95	7.85949	TailTip
96	6.50005	TailRoot
97	6.07438	TailMid
98	16.2512	TailTip
99	4.29745	TailRoot
100	9.00741	TailMid
101	17.2395	TailTip
102	8.065	TailRoot
103	6.00724	TailMid
104	8.37913	TailTip
105	4.65097	TailRoot
106	8.3738	TailMid
107	17.1281	TailTip
108	6.46934	TailRoot
109	4.2189	TailMid
110	5.60563	TailTip
111	3.25043	TailRoot
112	8.94505	TailMid
113	11.8151	TailTip
114	4.49182	TailRoot
115	4.35135	TailMid
116	5.71222	TailTip
117	2.42555	TailRoot
118	9.59814	TailMid
119	14.2084	TailTip

## Sheet: Fig.5e,f
	error	method	jointname
0	2.59754	MAMMAL (6 views)	Nose
1	1.4626	MAMMAL (6 views)	Tail
2	2.04579	MAMMAL (6 views)	LPaw
3	1.73769	MAMMAL (6 views)	RPaw
4	1.16898	MAMMAL (6 views)	LFoot
5	1.64807	MAMMAL (6 views)	RFoot
6	4.64988	MAMMAL (6 views)	LEar
7	2.59891	MAMMAL (6 views)	REar
8	1.99815	MAMMAL (6 views)	Nose
9	11.3138	MAMMAL (6 views)	Tail
10	3.23019	MAMMAL (6 views)	LPaw
11	3.22071	MAMMAL (6 views)	RPaw
12	1.05184	MAMMAL (6 views)	LFoot
13	0.878628	MAMMAL (6 views)	RFoot
14	6.30991	MAMMAL (6 views)	LEar
15	2.65844	MAMMAL (6 views)	REar
16	2.71408	MAMMAL (6 views)	Nose
17	5.72243	MAMMAL (6 views)	Tail
18	1.93778	MAMMAL (6 views)	LPaw
19	8.16526	MAMMAL (6 views)	RPaw
20	0.981151	MAMMAL (6 views)	LFoot
21	2.5412	MAMMAL (6 views)	RFoot
22	3.62928	MAMMAL (6 views)	LEar
23	3.46434	MAMMAL (6 views)	REar
24	1.56897	MAMMAL (6 views)	Nose
25	5.27659	MAMMAL (6 views)	Tail
26	2.69363	MAMMAL (6 views)	LPaw
27	2.92211	MAMMAL (6 views)	RPaw
28	0.476292	MAMMAL (6 views)	LFoot
29	1.05582	MAMMAL (6 views)	RFoot
30	2.73922	MAMMAL (6 views)	LEar
31	4.02909	MAMMAL (6 views)	REar
32	1.53552	MAMMAL (6 views)	Nose
33	5.12515	MAMMAL (6 views)	Tail
34	2.80601	MAMMAL (6 views)	LPaw
35	2.08335	MAMMAL (6 views)	RPaw
36	2.0536	MAMMAL (6 views)	LFoot
37	2.55533	MAMMAL (6 views)	RFoot
38	3.01787	MAMMAL (6 views)	LEar
39	1.61804	MAMMAL (6 views)	REar
40	1.46783	MAMMAL (6 views)	Nose
41	4.52789	MAMMAL (6 views)	Tail
42	3.25018	MAMMAL (6 views)	LPaw
43	4.88519	MAMMAL (6 views)	RPaw
44	1.95039	MAMMAL (6 views)	RFoot
45	2.66244	MAMMAL (6 views)	LEar
46	4.61169	MAMMAL (6 views)	REar
47	5.00155	MAMMAL (6 views)	Nose
48	1.36414	MAMMAL (6 views)	Tail
49	2.52386	MAMMAL (6 views)	LPaw
50	1.02657	MAMMAL (6 views)	RPaw
51	0.815852	MAMMAL (6 views)	LFoot
52	1.61907	MAMMAL (6 views)	RFoot
53	3.00817	MAMMAL (6 views)	LEar
54	2.98587	MAMMAL (6 views)	REar
55	3.31708	MAMMAL (6 views)	Nose
56	2.78456	MAMMAL (6 views)	Tail
57	3.2377	MAMMAL (6 views)	LPaw
58	2.33916	MAMMAL (6 views)	RPaw
59	0.755852	MAMMAL (6 views)	LFoot
60	4.35937	MAMMAL (6 views)	RFoot
61	3.12658	MAMMAL (6 views)	LEar
62	1.1509	MAMMAL (6 views)	REar
63	1.36234	MAMMAL (6 views)	Nose
64	3.95025	MAMMAL (6 views)	Tail
65	2.74867	MAMMAL (6 views)	LPaw
66	2.62674	MAMMAL (6 views)	RPaw
67	4.74338	MAMMAL (6 views)	LFoot
68	1.85526	MAMMAL (6 views)	RFoot
69	3.16213	MAMMAL (6 views)	LEar
70	2.17191	MAMMAL (6 views)	REar
71	0.818636	MAMMAL (6 views)	Nose
72	8.75205	MAMMAL (6 views)	Tail
73	1.6957	MAMMAL (6 views)	LPaw
74	2.09823	MAMMAL (6 views)	RPaw
75	1.09763	MAMMAL (6 views)	LFoot
76	1.23343	MAMMAL (6 views)	RFoot
77	2.28197	MAMMAL (6 views)	LEar
78	2.75566	MAMMAL (6 views)	REar
79	1.34197	MAMMAL (6 views)	Nose
80	2.00979	MAMMAL (6 views)	Tail
81	1.94477	MAMMAL (6 views)	LPaw
82	1.85671	MAMMAL (6 views)	RPaw
83	0.663126	MAMMAL (6 views)	LFoot
84	1.0652	MAMMAL (6 views)	RFoot
85	2.13467	MAMMAL (6 views)	LEar
86	2.67096	MAMMAL (6 views)	REar
87	1.7688	MAMMAL (6 views)	Nose
88	9.18671	MAMMAL (6 views)	Tail
89	3.78533	MAMMAL (6 views)	LPaw
90	1.6171	MAMMAL (6 views)	RPaw
91	0.829178	MAMMAL (6 views)	LFoot
92	1.78607	MAMMAL (6 views)	RFoot
93	4.46476	MAMMAL (6 views)	LEar
94	3.50536	MAMMAL (6 views)	REar
95	1.3875	MAMMAL (6 views)	Nose
96	0.381136	MAMMAL (6 views)	Tail
97	4.64552	MAMMAL (6 views)	LPaw
98	2.43598	MAMMAL (6 views)	RPaw
99	1.75825	MAMMAL (6 views)	LFoot
100	1.67197	MAMMAL (6 views)	RFoot
101	2.72108	MAMMAL (6 views)	LEar
102	2.04555	MAMMAL (6 views)	REar
103	1.10912	MAMMAL (6 views)	Nose
104	6.71187	MAMMAL (6 views)	Tail
105	2.86547	MAMMAL (6 views)	LPaw
106	1.22351	MAMMAL (6 views)	LFoot
107	0.560352	MAMMAL (6 views)	RFoot
108	2.66472	MAMMAL (6 views)	LEar
109	2.86096	MAMMAL (6 views)	REar
110	0.540007	MAMMAL (6 views)	Nose
111	2.5638	MAMMAL (6 views)	Tail
112	1.42066	MAMMAL (6 views)	LPaw
113	3.16219	MAMMAL (6 views)	RPaw
114	1.36713	MAMMAL (6 views)	LFoot
115	1.5171	MAMMAL (6 views)	RFoot
116	2.6239	MAMMAL (6 views)	LEar
117	2.2671	MAMMAL (6 views)	REar
118	2.39151	MAMMAL (6 views)	Nose
119	3.5611	MAMMAL (6 views)	Tail
120	1.06801	MAMMAL (6 views)	LPaw
121	2.16114	MAMMAL (6 views)	RPaw
122	1.41446	MAMMAL (6 views)	LFoot
123	1.73261	MAMMAL (6 views)	RFoot
124	2.38839	MAMMAL (6 views)	LEar
125	2.93485	MAMMAL (6 views)	REar
126	1.32679	MAMMAL (6 views)	Nose
127	3.37724	MAMMAL (6 views)	Tail
128	2.19665	MAMMAL (6 views)	LPaw
129	1.01232	MAMMAL (6 views)	RPaw
130	1.1493	MAMMAL (6 views)	LFoot
131	1.02784	MAMMAL (6 views)	RFoot
132	2.57469	MAMMAL (6 views)	LEar
133	2.6764	MAMMAL (6 views)	REar
134	2.61931	MAMMAL (6 views)	Nose
135	8.35603	MAMMAL (6 views)	Tail
136	2.11692	MAMMAL (6 views)	LPaw
137	1.12867	MAMMAL (6 views)	LFoot
138	1.93206	MAMMAL (6 views)	LEar
139	3.07246	MAMMAL (6 views)	REar
140	1.45793	MAMMAL (6 views)	Nose
141	8.71661	MAMMAL (6 views)	Tail
142	2.66144	MAMMAL (6 views)	LPaw
143	4.7002	MAMMAL (6 views)	RPaw
144	1.24627	MAMMAL (6 views)	LFoot
145	2.85261	MAMMAL (6 views)	RFoot
146	2.39035	MAMMAL (6 views)	LEar
147	4.05394	MAMMAL (6 views)	REar
148	2.37594	MAMMAL (6 views)	Nose
149	0.812439	MAMMAL (6 views)	Tail
150	5.08993	MAMMAL (6 views)	LPaw
151	2.18231	MAMMAL (6 views)	RPaw
152	1.16834	MAMMAL (6 views)	LFoot
153	1.4763	MAMMAL (6 views)	RFoot
154	2.69654	MAMMAL (6 views)	LEar
155	3.93255	MAMMAL (6 views)	REar
156	1.44029	MAMMAL (6 views)	Nose
157	5.65981	MAMMAL (6 views)	Tail
158	2.62103	MAMMAL (6 views)	LPaw
159	2.66821	MAMMAL (6 views)	RPaw
160	1.31771	MAMMAL (6 views)	LFoot
161	2.49957	MAMMAL (6 views)	RFoot
162	3.27005	MAMMAL (6 views)	LEar
163	2.54024	MAMMAL (6 views)	REar
164	0.585221	MAMMAL (6 views)	Nose
165	2.39496	MAMMAL (6 views)	Tail
166	2.67132	MAMMAL (6 views)	LPaw
167	1.9292	MAMMAL (6 views)	RPaw
168	0.461368	MAMMAL (6 views)	LFoot
169	1.65265	MAMMAL (6 views)	RFoot
170	2.70182	MAMMAL (6 views)	LEar
171	2.56779	MAMMAL (6 views)	REar
172	1.24275	MAMMAL (6 views)	Nose
173	3.53603	MAMMAL (6 views)	Tail
174	2.25961	MAMMAL (6 views)	RPaw
175	1.40271	MAMMAL (6 views)	LFoot
176	1.09621	MAMMAL (6 views)	RFoot
177	2.08458	MAMMAL (6 views)	LEar
178	2.04432	MAMMAL (6 views)	REar
179	1.54039	MAMMAL (6 views)	Nose
180	1.29646	MAMMAL (6 views)	Tail
181	2.83949	MAMMAL (6 views)	LPaw
182	2.7799	MAMMAL (6 views)	RPaw
183	0.997192	MAMMAL (6 views)	LFoot
184	0.759225	MAMMAL (6 views)	RFoot
185	2.67852	MAMMAL (6 views)	LEar
186	2.82337	MAMMAL (6 views)	REar
187	1.40585	MAMMAL (6 views)	Nose
188	6.08136	MAMMAL (6 views)	Tail
189	2.70189	MAMMAL (6 views)	LPaw
190	0.865183	MAMMAL (6 views)	RPaw
191	1.00088	MAMMAL (6 views)	LFoot
192	1.30193	MAMMAL (6 views)	RFoot
193	2.18956	MAMMAL (6 views)	LEar
194	2.50392	MAMMAL (6 views)	REar
195	1.38012	MAMMAL (6 views)	Nose
196	1.94318	MAMMAL (6 views)	Tail
197	2.10198	MAMMAL (6 views)	LPaw
198	4.18036	MAMMAL (6 views)	RPaw
199	1.64269	MAMMAL (6 views)	LFoot
200	0.712675	MAMMAL (6 views)	RFoot
201	3.11421	MAMMAL (6 views)	LEar
202	1.98705	MAMMAL (6 views)	REar
203	2.15077	MAMMAL (6 views)	Nose
204	2.19485	MAMMAL (6 views)	Tail
205	0.620339	MAMMAL (6 views)	LPaw
206	1.68106	MAMMAL (6 views)	RPaw
207	0.637984	MAMMAL (6 views)	LFoot
208	1.03009	MAMMAL (6 views)	RFoot
209	3.66045	MAMMAL (6 views)	LEar
210	2.10507	MAMMAL (6 views)	REar
211	2.67551	MAMMAL (6 views)	Nose
212	2.62045	MAMMAL (6 views)	Tail
213	2.40572	MAMMAL (6 views)	RPaw
214	1.88878	MAMMAL (6 views)	LFoot
215	0.873424	MAMMAL (6 views)	RFoot
216	2.06858	MAMMAL (6 views)	LEar
217	2.61199	MAMMAL (6 views)	REar
218	1.11246	MAMMAL (6 views)	Nose
219	3.53704	MAMMAL (6 views)	Tail
220	11.3094	MAMMAL (6 views)	LPaw
221	2.44847	MAMMAL (6 views)	RPaw
222	1.16464	MAMMAL (6 views)	LFoot
223	1.23597	MAMMAL (6 views)	RFoot
224	2.57828	MAMMAL (6 views)	LEar
225	1.99774	MAMMAL (6 views)	REar
226	1.38525	MAMMAL (6 views)	Nose
227	1.62809	MAMMAL (6 views)	Tail
228	8.18324	MAMMAL (6 views)	LPaw
229	3.21212	MAMMAL (6 views)	RPaw
230	1.74566	MAMMAL (6 views)	LFoot
231	0.625041	MAMMAL (6 views)	RFoot
232	2.58762	MAMMAL (6 views)	LEar
233	2.46745	MAMMAL (6 views)	REar
234	2.5638	MAMMAL (6 views)	Nose
235	1.00461	MAMMAL (6 views)	Tail
236	1.45786	MAMMAL (6 views)	LPaw
237	4.8406	MAMMAL (6 views)	RPaw
238	1.07697	MAMMAL (6 views)	LFoot
239	1.85413	MAMMAL (6 views)	RFoot
240	2.41083	MAMMAL (6 views)	LEar
241	1.79078	MAMMAL (6 views)	REar
242	0.651078	MAMMAL (6 views)	Nose
243	8.38529	MAMMAL (6 views)	Tail
244	2.79084	MAMMAL (6 views)	LPaw
245	2.5577	MAMMAL (6 views)	RPaw
246	0.508113	MAMMAL (6 views)	LFoot
247	2.34593	MAMMAL (6 views)	RFoot
248	4.35431	MAMMAL (6 views)	LEar
249	3.41121	MAMMAL (6 views)	REar
250	1.53966	MAMMAL (6 views)	Nose
251	1.24167	MAMMAL (6 views)	Tail
252	1.85798	MAMMAL (6 views)	LPaw
253	1.14194	MAMMAL (6 views)	RPaw
254	2.07316	MAMMAL (6 views)	LFoot
255	0.765369	MAMMAL (6 views)	RFoot
256	1.99655	MAMMAL (6 views)	LEar
257	2.99317	MAMMAL (6 views)	REar
258	1.43464	MAMMAL (6 views)	Nose
259	1.99724	MAMMAL (6 views)	Tail
260	1.80837	MAMMAL (6 views)	LPaw
261	2.14306	MAMMAL (6 views)	RPaw
262	0.783966	MAMMAL (6 views)	LFoot
263	1.01252	MAMMAL (6 views)	RFoot
264	2.94708	MAMMAL (6 views)	LEar
265	1.74772	MAMMAL (6 views)	REar
266	2.6386	MAMMAL (6 views)	Nose
267	6.42548	MAMMAL (6 views)	Tail
268	3.95254	MAMMAL (6 views)	LPaw
269	2.9236	MAMMAL (6 views)	RPaw
270	1.43514	MAMMAL (6 views)	LFoot
271	1.0139	MAMMAL (6 views)	RFoot
272	1.7833	MAMMAL (6 views)	LEar
273	5.98331	MAMMAL (6 views)	REar
274	0.920962	MAMMAL (6 views)	Nose
275	8.85815	MAMMAL (6 views)	Tail
276	1.06592	MAMMAL (6 views)	LPaw
277	1.66339	MAMMAL (6 views)	RPaw
278	1.7758	MAMMAL (6 views)	LFoot
279	1.19774	MAMMAL (6 views)	RFoot
280	2.58942	MAMMAL (6 views)	LEar
281	3.32706	MAMMAL (6 views)	REar
282	1.505	MAMMAL (6 views)	Nose
283	1.96397	MAMMAL (6 views)	Tail
284	1.81419	MAMMAL (6 views)	LPaw
285	0.989222	MAMMAL (6 views)	RPaw
286	1.18112	MAMMAL (6 views)	LFoot
287	1.90205	MAMMAL (6 views)	RFoot
288	2.67869	MAMMAL (6 views)	LEar
289	2.33321	MAMMAL (6 views)	REar
290	1.97846	MAMMAL (6 views)	Nose
291	8.87844	MAMMAL (6 views)	Tail
292	1.87862	MAMMAL (6 views)	LPaw
293	4.05419	MAMMAL (6 views)	RPaw
294	1.57902	MAMMAL (6 views)	LFoot
295	2.73881	MAMMAL (6 views)	RFoot
296	2.59199	MAMMAL (6 views)	LEar
297	1.65933	MAMMAL (6 views)	REar
298	1.56138	MAMMAL (6 views)	Nose
299	1.1063	MAMMAL (6 views)	Tail
300	2.76199	MAMMAL (6 views)	LPaw
301	0.957847	MAMMAL (6 views)	LFoot
302	2.84767	MAMMAL (6 views)	RFoot
303	2.38186	MAMMAL (6 views)	LEar
304	2.3884	MAMMAL (6 views)	REar
305	1.22949	MAMMAL (6 views)	Nose
306	1.56527	MAMMAL (6 views)	Tail
307	2.00097	MAMMAL (6 views)	LPaw
308	1.20421	MAMMAL (6 views)	RPaw
309	1.77439	MAMMAL (6 views)	LFoot
310	1.57053	MAMMAL (6 views)	RFoot
311	3.02777	MAMMAL (6 views)	LEar
312	1.35003	MAMMAL (6 views)	REar
313	1.32598	MAMMAL (6 views)	Nose
314	0.93815	MAMMAL (6 views)	Tail
315	2.99117	MAMMAL (6 views)	LPaw
316	2.40766	MAMMAL (6 views)	RPaw
317	0.254807	MAMMAL (6 views)	LFoot
318	1.63544	MAMMAL (6 views)	RFoot
319	2.40505	MAMMAL (6 views)	LEar
320	1.83268	MAMMAL (6 views)	REar
321	1.91736	MAMMAL (6 views)	Nose
322	2.24258	MAMMAL (6 views)	Tail
323	1.87035	MAMMAL (6 views)	LPaw
324	3.66721	MAMMAL (6 views)	RPaw
325	0.795345	MAMMAL (6 views)	LFoot
326	0.757914	MAMMAL (6 views)	RFoot
327	3.15952	MAMMAL (6 views)	LEar
328	1.57301	MAMMAL (6 views)	REar
329	1.80064	MAMMAL (6 views)	Nose
330	1.54238	MAMMAL (6 views)	Tail
331	1.51564	MAMMAL (6 views)	LPaw
332	1.08481	MAMMAL (6 views)	RPaw
333	1.58635	MAMMAL (6 views)	LFoot
334	0.831699	MAMMAL (6 views)	RFoot
335	5.02481	MAMMAL (6 views)	LEar
336	3.42042	MAMMAL (6 views)	REar
337	1.04311	MAMMAL (6 views)	Nose
338	1.23765	MAMMAL (6 views)	Tail
339	1.42352	MAMMAL (6 views)	LPaw
340	3.71635	MAMMAL (6 views)	RPaw
341	1.59679	MAMMAL (6 views)	LFoot
342	2.02741	MAMMAL (6 views)	RFoot
343	2.61526	MAMMAL (6 views)	LEar
344	2.70343	MAMMAL (6 views)	REar
345	1.03859	MAMMAL (6 views)	Nose
346	1.89172	MAMMAL (6 views)	Tail
347	2.76594	MAMMAL (6 views)	LPaw
348	1.72029	MAMMAL (6 views)	RPaw
349	1.5482	MAMMAL (6 views)	LFoot
350	1.32238	MAMMAL (6 views)	RFoot
351	1.88369	MAMMAL (6 views)	LEar
352	2.50799	MAMMAL (6 views)	REar
353	1.1286	MAMMAL (6 views)	Nose
354	3.03784	MAMMAL (6 views)	Tail
355	2.53703	MAMMAL (6 views)	LPaw
356	0.884942	MAMMAL (6 views)	RPaw
357	1.21307	MAMMAL (6 views)	LFoot
358	1.7649	MAMMAL (6 views)	RFoot
359	3.54855	MAMMAL (6 views)	LEar
360	1.99321	MAMMAL (6 views)	REar
361	1.85989	MAMMAL (6 views)	Nose
362	11.2677	MAMMAL (6 views)	Tail
363	3.01372	MAMMAL (6 views)	LPaw
364	2.61915	MAMMAL (6 views)	RPaw
365	0.901228	MAMMAL (6 views)	LFoot
366	0.19459	MAMMAL (6 views)	RFoot
367	4.49558	MAMMAL (6 views)	LEar
368	4.81069	MAMMAL (6 views)	REar
369	1.47035	MAMMAL (6 views)	Nose
370	5.62232	MAMMAL (6 views)	Tail
371	3.80122	MAMMAL (6 views)	LPaw
372	3.86012	MAMMAL (6 views)	RPaw
373	0.950973	MAMMAL (6 views)	LFoot
374	0.914721	MAMMAL (6 views)	RFoot
375	3.44316	MAMMAL (6 views)	LEar
376	2.23333	MAMMAL (6 views)	REar
377	1.38809	MAMMAL (6 views)	Nose
378	2.0272	MAMMAL (6 views)	Tail
379	4.19496	MAMMAL (6 views)	LPaw
380	3.19003	MAMMAL (6 views)	RPaw
381	0.62236	MAMMAL (6 views)	LFoot
382	1.41854	MAMMAL (6 views)	RFoot
383	0.925581	MAMMAL (6 views)	LEar
384	1.47736	MAMMAL (6 views)	REar
385	4.45641	MAMMAL (6 views)	Nose
386	3.60429	MAMMAL (6 views)	Tail
387	1.30266	MAMMAL (6 views)	LPaw
388	1.5347	MAMMAL (6 views)	RPaw
389	1.1196	MAMMAL (6 views)	LFoot
390	1.1712	MAMMAL (6 views)	RFoot
391	2.64647	MAMMAL (6 views)	LEar
392	1.66944	MAMMAL (6 views)	REar
393	3.04451	MAMMAL (3 views)	Nose
394	4.7021	MAMMAL (3 views)	Tail
395	4.51065	MAMMAL (3 views)	LPaw
396	1.52896	MAMMAL (3 views)	RPaw
397	1.62692	MAMMAL (3 views)	LFoot
398	3.22293	MAMMAL (3 views)	RFoot
399	5.86591	MAMMAL (3 views)	LEar
400	1.61053	MAMMAL (3 views)	REar
401	2.22269	MAMMAL (3 views)	Nose
402	3.25074	MAMMAL (3 views)	Tail
403	4.81992	MAMMAL (3 views)	LPaw
404	6.82934	MAMMAL (3 views)	RPaw
405	1.3373	MAMMAL (3 views)	LFoot
406	1.1557	MAMMAL (3 views)	RFoot
407	6.99546	MAMMAL (3 views)	LEar
408	3.82713	MAMMAL (3 views)	REar
409	3.18125	MAMMAL (3 views)	Nose
410	5.00448	MAMMAL (3 views)	Tail
411	3.18944	MAMMAL (3 views)	LPaw
412	12.3347	MAMMAL (3 views)	RPaw
413	1.15712	MAMMAL (3 views)	LFoot
414	3.08936	MAMMAL (3 views)	RFoot
415	2.67964	MAMMAL (3 views)	LEar
416	7.49213	MAMMAL (3 views)	REar
417	1.67386	MAMMAL (3 views)	Nose
418	4.83499	MAMMAL (3 views)	Tail
419	2.32763	MAMMAL (3 views)	LPaw
420	3.68314	MAMMAL (3 views)	RPaw
421	7.63056	MAMMAL (3 views)	LFoot
422	1.33461	MAMMAL (3 views)	RFoot
423	2.37638	MAMMAL (3 views)	LEar
424	4.14651	MAMMAL (3 views)	REar
425	2.69349	MAMMAL (3 views)	Nose
426	3.88363	MAMMAL (3 views)	Tail
427	4.24433	MAMMAL (3 views)	LPaw
428	3.87883	MAMMAL (3 views)	RPaw
429	7.74348	MAMMAL (3 views)	LFoot
430	3.15635	MAMMAL (3 views)	RFoot
431	7.63205	MAMMAL (3 views)	LEar
432	1.38241	MAMMAL (3 views)	REar
433	3.09072	MAMMAL (3 views)	Nose
434	6.03394	MAMMAL (3 views)	Tail
435	2.40545	MAMMAL (3 views)	LPaw
436	4.61343	MAMMAL (3 views)	RPaw
437	1.65996	MAMMAL (3 views)	RFoot
438	3.3136	MAMMAL (3 views)	LEar
439	5.28832	MAMMAL (3 views)	REar
440	2.35112	MAMMAL (3 views)	Nose
441	2.1054	MAMMAL (3 views)	Tail
442	3.84956	MAMMAL (3 views)	LPaw
443	0.83691	MAMMAL (3 views)	RPaw
444	0.544331	MAMMAL (3 views)	LFoot
445	1.25243	MAMMAL (3 views)	RFoot
446	3.6282	MAMMAL (3 views)	LEar
447	3.13917	MAMMAL (3 views)	REar
448	1.07752	MAMMAL (3 views)	Nose
449	3.05752	MAMMAL (3 views)	Tail
450	2.69461	MAMMAL (3 views)	LPaw
451	1.21557	MAMMAL (3 views)	RPaw
452	0.6071	MAMMAL (3 views)	LFoot
453	4.13636	MAMMAL (3 views)	RFoot
454	3.40279	MAMMAL (3 views)	LEar
455	1.43956	MAMMAL (3 views)	REar
456	3.47867	MAMMAL (3 views)	Nose
457	19.2715	MAMMAL (3 views)	Tail
458	2.54419	MAMMAL (3 views)	LPaw
459	2.88489	MAMMAL (3 views)	RPaw
460	4.33349	MAMMAL (3 views)	LFoot
461	2.87486	MAMMAL (3 views)	RFoot
462	2.77214	MAMMAL (3 views)	LEar
463	3.57955	MAMMAL (3 views)	REar
464	2.06473	MAMMAL (3 views)	Nose
465	2.04166	MAMMAL (3 views)	Tail
466	3.46709	MAMMAL (3 views)	LPaw
467	3.02473	MAMMAL (3 views)	RPaw
468	1.3229	MAMMAL (3 views)	LFoot
469	2.17845	MAMMAL (3 views)	RFoot
470	7.51167	MAMMAL (3 views)	LEar
471	5.95778	MAMMAL (3 views)	REar
472	1.82746	MAMMAL (3 views)	Nose
473	2.32548	MAMMAL (3 views)	Tail
474	3.05668	MAMMAL (3 views)	LPaw
475	1.89377	MAMMAL (3 views)	RPaw
476	1.53152	MAMMAL (3 views)	LFoot
477	1.57518	MAMMAL (3 views)	RFoot
478	3.39081	MAMMAL (3 views)	LEar
479	2.62216	MAMMAL (3 views)	REar
480	2.85478	MAMMAL (3 views)	Nose
481	5.2479	MAMMAL (3 views)	Tail
482	3.98835	MAMMAL (3 views)	LPaw
483	2.60998	MAMMAL (3 views)	RPaw
484	0.485337	MAMMAL (3 views)	LFoot
485	1.42255	MAMMAL (3 views)	RFoot
486	3.34236	MAMMAL (3 views)	LEar
487	4.34611	MAMMAL (3 views)	REar
488	2.69469	MAMMAL (3 views)	Nose
489	0.585423	MAMMAL (3 views)	Tail
490	2.22984	MAMMAL (3 views)	LPaw
491	2.44843	MAMMAL (3 views)	RPaw
492	1.43363	MAMMAL (3 views)	LFoot
493	2.08173	MAMMAL (3 views)	RFoot
494	3.16039	MAMMAL (3 views)	LEar
495	3.84678	MAMMAL (3 views)	REar
496	0.937099	MAMMAL (3 views)	Nose
497	6.9329	MAMMAL (3 views)	Tail
498	5.91614	MAMMAL (3 views)	LPaw
499	1.05563	MAMMAL (3 views)	LFoot
500	0.777441	MAMMAL (3 views)	RFoot
501	1.86523	MAMMAL (3 views)	LEar
502	5.23189	MAMMAL (3 views)	REar
503	0.725145	MAMMAL (3 views)	Nose
504	1.71934	MAMMAL (3 views)	Tail
505	1.91831	MAMMAL (3 views)	LPaw
506	3.50395	MAMMAL (3 views)	RPaw
507	1.50674	MAMMAL (3 views)	LFoot
508	0.844165	MAMMAL (3 views)	RFoot
509	2.17505	MAMMAL (3 views)	LEar
510	1.85084	MAMMAL (3 views)	REar
511	2.82852	MAMMAL (3 views)	Nose
512	8.51475	MAMMAL (3 views)	Tail
513	2.6531	MAMMAL (3 views)	LPaw
514	2.18588	MAMMAL (3 views)	RPaw
515	0.987352	MAMMAL (3 views)	LFoot
516	1.13943	MAMMAL (3 views)	RFoot
517	2.07651	MAMMAL (3 views)	LEar
518	4.33347	MAMMAL (3 views)	REar
519	0.916374	MAMMAL (3 views)	Nose
520	3.13085	MAMMAL (3 views)	Tail
521	4.52449	MAMMAL (3 views)	LPaw
522	1.13446	MAMMAL (3 views)	RPaw
523	1.6348	MAMMAL (3 views)	LFoot
524	1.10232	MAMMAL (3 views)	RFoot
525	3.01216	MAMMAL (3 views)	LEar
526	2.60105	MAMMAL (3 views)	REar
527	1.23094	MAMMAL (3 views)	Nose
528	2.4404	MAMMAL (3 views)	Tail
529	2.60832	MAMMAL (3 views)	LPaw
530	2.91538	MAMMAL (3 views)	LFoot
531	1.63644	MAMMAL (3 views)	LEar
532	2.68198	MAMMAL (3 views)	REar
533	2.43604	MAMMAL (3 views)	Nose
534	3.23268	MAMMAL (3 views)	Tail
535	4.82208	MAMMAL (3 views)	LPaw
536	21.6696	MAMMAL (3 views)	RPaw
537	3.06321	MAMMAL (3 views)	LFoot
538	2.89961	MAMMAL (3 views)	RFoot
539	5.14306	MAMMAL (3 views)	LEar
540	16.0959	MAMMAL (3 views)	REar
541	3.11273	MAMMAL (3 views)	Nose
542	0.930633	MAMMAL (3 views)	Tail
543	4.54062	MAMMAL (3 views)	LPaw
544	2.62203	MAMMAL (3 views)	RPaw
545	1.2504	MAMMAL (3 views)	LFoot
546	1.02978	MAMMAL (3 views)	RFoot
547	2.26426	MAMMAL (3 views)	LEar
548	4.1485	MAMMAL (3 views)	REar
549	3.95291	MAMMAL (3 views)	Nose
550	3.57887	MAMMAL (3 views)	Tail
551	2.82865	MAMMAL (3 views)	LPaw
552	2.74158	MAMMAL (3 views)	RPaw
553	1.61165	MAMMAL (3 views)	LFoot
554	2.04966	MAMMAL (3 views)	RFoot
555	3.65253	MAMMAL (3 views)	LEar
556	2.75602	MAMMAL (3 views)	REar
557	1.1096	MAMMAL (3 views)	Nose
558	3.16487	MAMMAL (3 views)	Tail
559	2.61549	MAMMAL (3 views)	LPaw
560	2.43756	MAMMAL (3 views)	RPaw
561	0.69139	MAMMAL (3 views)	LFoot
562	2.39338	MAMMAL (3 views)	RFoot
563	1.95345	MAMMAL (3 views)	LEar
564	3.60566	MAMMAL (3 views)	REar
565	1.10754	MAMMAL (3 views)	Nose
566	2.00158	MAMMAL (3 views)	Tail
567	3.82067	MAMMAL (3 views)	RPaw
568	1.64678	MAMMAL (3 views)	LFoot
569	0.684638	MAMMAL (3 views)	RFoot
570	1.93621	MAMMAL (3 views)	LEar
571	3.71668	MAMMAL (3 views)	REar
572	4.75181	MAMMAL (3 views)	Nose
573	6.14945	MAMMAL (3 views)	Tail
574	2.12235	MAMMAL (3 views)	LPaw
575	4.48671	MAMMAL (3 views)	RPaw
576	4.39954	MAMMAL (3 views)	LFoot
577	0.750371	MAMMAL (3 views)	RFoot
578	2.87416	MAMMAL (3 views)	LEar
579	4.899	MAMMAL (3 views)	REar
580	1.03262	MAMMAL (3 views)	Nose
581	5.67408	MAMMAL (3 views)	Tail
582	3.46025	MAMMAL (3 views)	LPaw
583	1.41612	MAMMAL (3 views)	RPaw
584	1.57248	MAMMAL (3 views)	LFoot
585	3.9195	MAMMAL (3 views)	RFoot
586	1.60739	MAMMAL (3 views)	LEar
587	3.52469	MAMMAL (3 views)	REar
588	1.55091	MAMMAL (3 views)	Nose
589	2.29049	MAMMAL (3 views)	Tail
590	4.66743	MAMMAL (3 views)	LPaw
591	2.54092	MAMMAL (3 views)	RPaw
592	0.730202	MAMMAL (3 views)	LFoot
593	16.1619	MAMMAL (3 views)	RFoot
594	0.664908	MAMMAL (3 views)	LEar
595	1.69965	MAMMAL (3 views)	REar
596	1.98421	MAMMAL (3 views)	Nose
597	1.88239	MAMMAL (3 views)	Tail
598	3.62842	MAMMAL (3 views)	LPaw
599	3.28397	MAMMAL (3 views)	RPaw
600	0.117849	MAMMAL (3 views)	LFoot
601	1.34574	MAMMAL (3 views)	RFoot
602	2.50637	MAMMAL (3 views)	LEar
603	3.18241	MAMMAL (3 views)	REar
604	2.68663	MAMMAL (3 views)	Nose
605	2.42631	MAMMAL (3 views)	Tail
606	2.5614	MAMMAL (3 views)	RPaw
607	1.75752	MAMMAL (3 views)	LFoot
608	3.02859	MAMMAL (3 views)	RFoot
609	2.20207	MAMMAL (3 views)	LEar
610	2.42778	MAMMAL (3 views)	REar
611	1.49234	MAMMAL (3 views)	Nose
612	2.09054	MAMMAL (3 views)	Tail
613	10.5291	MAMMAL (3 views)	LPaw
614	3.52127	MAMMAL (3 views)	RPaw
615	6.39765	MAMMAL (3 views)	LFoot
616	1.02273	MAMMAL (3 views)	RFoot
617	3.15864	MAMMAL (3 views)	LEar
618	1.64736	MAMMAL (3 views)	REar
619	3.86269	MAMMAL (3 views)	Nose
620	2.27371	MAMMAL (3 views)	Tail
621	8.57215	MAMMAL (3 views)	LPaw
622	3.09731	MAMMAL (3 views)	RPaw
623	1.26846	MAMMAL (3 views)	LFoot
624	0.413149	MAMMAL (3 views)	RFoot
625	3.43978	MAMMAL (3 views)	LEar
626	2.69576	MAMMAL (3 views)	REar
627	2.05594	MAMMAL (3 views)	Nose
628	6.26919	MAMMAL (3 views)	Tail
629	2.08734	MAMMAL (3 views)	LPaw
630	2.20406	MAMMAL (3 views)	RPaw
631	1.43578	MAMMAL (3 views)	LFoot
632	1.82972	MAMMAL (3 views)	RFoot
633	2.19514	MAMMAL (3 views)	LEar
634	3.17105	MAMMAL (3 views)	REar
635	0.830145	MAMMAL (3 views)	Nose
636	0.68279	MAMMAL (3 views)	Tail
637	3.14264	MAMMAL (3 views)	LPaw
638	2.94574	MAMMAL (3 views)	RPaw
639	0.366496	MAMMAL (3 views)	LFoot
640	1.50357	MAMMAL (3 views)	RFoot
641	6.62337	MAMMAL (3 views)	LEar
642	11.0481	MAMMAL (3 views)	REar
643	2.43299	MAMMAL (3 views)	Nose
644	2.07673	MAMMAL (3 views)	Tail
645	2.14741	MAMMAL (3 views)	LPaw
646	3.84331	MAMMAL (3 views)	RPaw
647	1.90936	MAMMAL (3 views)	LFoot
648	1.61811	MAMMAL (3 views)	RFoot
649	1.72314	MAMMAL (3 views)	LEar
650	3.62552	MAMMAL (3 views)	REar
651	1.72887	MAMMAL (3 views)	Nose
652	3.60232	MAMMAL (3 views)	Tail
653	2.83906	MAMMAL (3 views)	LPaw
654	2.51205	MAMMAL (3 views)	RPaw
655	1.40378	MAMMAL (3 views)	LFoot
656	0.927549	MAMMAL (3 views)	RFoot
657	2.76962	MAMMAL (3 views)	LEar
658	2.56321	MAMMAL (3 views)	REar
659	3.25882	MAMMAL (3 views)	Nose
660	2.74652	MAMMAL (3 views)	Tail
661	1.20486	MAMMAL (3 views)	LPaw
662	2.8201	MAMMAL (3 views)	RPaw
663	1.54719	MAMMAL (3 views)	LFoot
664	1.82417	MAMMAL (3 views)	RFoot
665	6.54605	MAMMAL (3 views)	LEar
666	2.74443	MAMMAL (3 views)	REar
667	3.4708	MAMMAL (3 views)	Nose
668	5.78367	MAMMAL (3 views)	Tail
669	1.44634	MAMMAL (3 views)	LPaw
670	2.82887	MAMMAL (3 views)	RPaw
671	2.03155	MAMMAL (3 views)	LFoot
672	1.4553	MAMMAL (3 views)	RFoot
673	3.49654	MAMMAL (3 views)	LEar
674	3.48965	MAMMAL (3 views)	REar
675	1.77578	MAMMAL (3 views)	Nose
676	8.72473	MAMMAL (3 views)	Tail
677	2.36337	MAMMAL (3 views)	LPaw
678	0.569146	MAMMAL (3 views)	RPaw
679	1.03786	MAMMAL (3 views)	LFoot
680	1.82587	MAMMAL (3 views)	RFoot
681	2.93329	MAMMAL (3 views)	LEar
682	2.3108	MAMMAL (3 views)	REar
683	3.88516	MAMMAL (3 views)	Nose
684	3.17989	MAMMAL (3 views)	Tail
685	2.92602	MAMMAL (3 views)	LPaw
686	3.40509	MAMMAL (3 views)	RPaw
687	1.53416	MAMMAL (3 views)	LFoot
688	2.53672	MAMMAL (3 views)	RFoot
689	13.4049	MAMMAL (3 views)	LEar
690	1.93201	MAMMAL (3 views)	REar
691	0.6363	MAMMAL (3 views)	Nose
692	7.86957	MAMMAL (3 views)	Tail
693	4.27026	MAMMAL (3 views)	LPaw
694	3.0258	MAMMAL (3 views)	LFoot
695	1.80364	MAMMAL (3 views)	RFoot
696	2.57875	MAMMAL (3 views)	LEar
697	3.62853	MAMMAL (3 views)	REar
698	2.0558	MAMMAL (3 views)	Nose
699	1.91643	MAMMAL (3 views)	Tail
700	4.32225	MAMMAL (3 views)	LPaw
701	1.78239	MAMMAL (3 views)	RPaw
702	1.71852	MAMMAL (3 views)	LFoot
703	2.52426	MAMMAL (3 views)	RFoot
704	3.21892	MAMMAL (3 views)	LEar
705	2.79224	MAMMAL (3 views)	REar
706	2.73688	MAMMAL (3 views)	Nose
707	2.75811	MAMMAL (3 views)	Tail
708	2.9004	MAMMAL (3 views)	LPaw
709	2.27726	MAMMAL (3 views)	RPaw
710	0.328189	MAMMAL (3 views)	LFoot
711	0.846259	MAMMAL (3 views)	RFoot
712	1.58157	MAMMAL (3 views)	LEar
713	1.50805	MAMMAL (3 views)	REar
714	1.00106	MAMMAL (3 views)	Nose
715	5.78168	MAMMAL (3 views)	Tail
716	2.00817	MAMMAL (3 views)	LPaw
717	3.65984	MAMMAL (3 views)	RPaw
718	0.631583	MAMMAL (3 views)	LFoot
719	1.0417	MAMMAL (3 views)	RFoot
720	3.45438	MAMMAL (3 views)	LEar
721	2.60412	MAMMAL (3 views)	REar
722	4.052	MAMMAL (3 views)	Nose
723	3.09594	MAMMAL (3 views)	Tail
724	2.87921	MAMMAL (3 views)	LPaw
725	2.72153	MAMMAL (3 views)	RPaw
726	1.86411	MAMMAL (3 views)	LFoot
727	0.997795	MAMMAL (3 views)	RFoot
728	4.89793	MAMMAL (3 views)	LEar
729	1.5624	MAMMAL (3 views)	REar
730	0.866161	MAMMAL (3 views)	Nose
731	1.76912	MAMMAL (3 views)	Tail
732	2.53963	MAMMAL (3 views)	LPaw
733	3.57752	MAMMAL (3 views)	RPaw
734	2.44882	MAMMAL (3 views)	LFoot
735	2.46054	MAMMAL (3 views)	RFoot
736	3.87223	MAMMAL (3 views)	LEar
737	2.03112	MAMMAL (3 views)	REar
738	2.33199	MAMMAL (3 views)	Nose
739	57.8239	MAMMAL (3 views)	Tail
740	3.32725	MAMMAL (3 views)	LPaw
741	2.6205	MAMMAL (3 views)	RPaw
742	0.96469	MAMMAL (3 views)	LFoot
743	2.22104	MAMMAL (3 views)	RFoot
744	9.06728	MAMMAL (3 views)	LEar
745	6.32825	MAMMAL (3 views)	REar
746	1.48367	MAMMAL (3 views)	Nose
747	11.9448	MAMMAL (3 views)	Tail
748	4.04075	MAMMAL (3 views)	LPaw
749	0.565198	MAMMAL (3 views)	RPaw
750	0.649477	MAMMAL (3 views)	LFoot
751	1.61252	MAMMAL (3 views)	RFoot
752	5.11802	MAMMAL (3 views)	LEar
753	2.26454	MAMMAL (3 views)	REar
754	1.41267	MAMMAL (3 views)	Nose
755	6.04029	MAMMAL (3 views)	Tail
756	3.62457	MAMMAL (3 views)	LPaw
757	6.57247	MAMMAL (3 views)	RPaw
758	1.33676	MAMMAL (3 views)	LFoot
759	1.11281	MAMMAL (3 views)	RFoot
760	3.29688	MAMMAL (3 views)	LEar
761	6.27119	MAMMAL (3 views)	REar
762	1.55069	MAMMAL (3 views)	Nose
763	3.17732	MAMMAL (3 views)	Tail
764	3.94849	MAMMAL (3 views)	LPaw
765	0.305395	MAMMAL (3 views)	RPaw
766	0.798435	MAMMAL (3 views)	LFoot
767	1.32669	MAMMAL (3 views)	RFoot
768	3.10608	MAMMAL (3 views)	LEar
769	1.61078	MAMMAL (3 views)	REar
770	3.37368	MAMMAL (3 views)	Nose
771	1.34002	MAMMAL (3 views)	Tail
772	2.63999	MAMMAL (3 views)	LPaw
773	2.94862	MAMMAL (3 views)	RPaw
774	0.562983	MAMMAL (3 views)	LFoot
775	1.98798	MAMMAL (3 views)	RFoot
776	3.42372	MAMMAL (3 views)	LEar
777	0.653003	MAMMAL (3 views)	REar
778	5.01926	MAMMAL (3 views)	Nose
779	6.11015	MAMMAL (3 views)	Tail
780	2.31399	MAMMAL (3 views)	LPaw
781	1.81967	MAMMAL (3 views)	RPaw
782	1.06861	MAMMAL (3 views)	LFoot
783	1.24597	MAMMAL (3 views)	RFoot
784	3.394	MAMMAL (3 views)	LEar
785	4.20374	MAMMAL (3 views)	REar
786	1.16025	DANNCE-T (6 views)	Nose
787	25.2716	DANNCE-T (6 views)	Tail
788	1.79975	DANNCE-T (6 views)	LPaw
789	0.825647	DANNCE-T (6 views)	RPaw
790	2.32542	DANNCE-T (6 views)	LFoot
791	0.796189	DANNCE-T (6 views)	RFoot
792	3.40909	DANNCE-T (6 views)	LEar
793	4.06525	DANNCE-T (6 views)	REar
794	15.7703	DANNCE-T (6 views)	Nose
795	15.9582	DANNCE-T (6 views)	Tail
796	1.32048	DANNCE-T (6 views)	LPaw
797	9.7745	DANNCE-T (6 views)	RPaw
798	2.02045	DANNCE-T (6 views)	LFoot
799	9.16221	DANNCE-T (6 views)	RFoot
800	5.88176	DANNCE-T (6 views)	LEar
801	21.971	DANNCE-T (6 views)	REar
802	3.54622	DANNCE-T (6 views)	Nose
803	18.0421	DANNCE-T (6 views)	Tail
804	4.45479	DANNCE-T (6 views)	LPaw
805	2.82626	DANNCE-T (6 views)	RPaw
806	1.19651	DANNCE-T (6 views)	LFoot
807	2.99699	DANNCE-T (6 views)	RFoot
808	3.11827	DANNCE-T (6 views)	LEar
809	2.639	DANNCE-T (6 views)	REar
810	1.59373	DANNCE-T (6 views)	Nose
811	27.9872	DANNCE-T (6 views)	Tail
812	1.40911	DANNCE-T (6 views)	LPaw
813	3.79464	DANNCE-T (6 views)	RPaw
814	0.420053	DANNCE-T (6 views)	LFoot
815	1.28105	DANNCE-T (6 views)	RFoot
816	0.925484	DANNCE-T (6 views)	LEar
817	4.02256	DANNCE-T (6 views)	REar
818	2.71762	DANNCE-T (6 views)	Nose
819	23.4082	DANNCE-T (6 views)	Tail
820	1.19269	DANNCE-T (6 views)	LPaw
821	9.52976	DANNCE-T (6 views)	RPaw
822	2.53401	DANNCE-T (6 views)	LFoot
823	2.84667	DANNCE-T (6 views)	RFoot
824	2.21407	DANNCE-T (6 views)	LEar
825	2.40697	DANNCE-T (6 views)	REar
826	1.64069	DANNCE-T (6 views)	Nose
827	12.1394	DANNCE-T (6 views)	Tail
828	3.55051	DANNCE-T (6 views)	LPaw
829	2.66371	DANNCE-T (6 views)	RPaw
830	5.69633	DANNCE-T (6 views)	RFoot
831	2.17828	DANNCE-T (6 views)	LEar
832	5.43593	DANNCE-T (6 views)	REar
833	3.91573	DANNCE-T (6 views)	Nose
834	0.508557	DANNCE-T (6 views)	Tail
835	1.63885	DANNCE-T (6 views)	LPaw
836	1.33555	DANNCE-T (6 views)	RPaw
837	0.90561	DANNCE-T (6 views)	LFoot
838	0.463544	DANNCE-T (6 views)	RFoot
839	1.89562	DANNCE-T (6 views)	LEar
840	3.08443	DANNCE-T (6 views)	REar
841	6.41958	DANNCE-T (6 views)	Nose
842	1.86117	DANNCE-T (6 views)	Tail
843	1.31066	DANNCE-T (6 views)	LPaw
844	1.48491	DANNCE-T (6 views)	RPaw
845	0.964859	DANNCE-T (6 views)	LFoot
846	5.47832	DANNCE-T (6 views)	RFoot
847	2.07989	DANNCE-T (6 views)	LEar
848	2.69912	DANNCE-T (6 views)	REar
849	1.92064	DANNCE-T (6 views)	Nose
850	6.07865	DANNCE-T (6 views)	Tail
851	30.8763	DANNCE-T (6 views)	LPaw
852	1.237	DANNCE-T (6 views)	RPaw
853	3.55812	DANNCE-T (6 views)	LFoot
854	3.6147	DANNCE-T (6 views)	RFoot
855	1.25276	DANNCE-T (6 views)	LEar
856	0.480345	DANNCE-T (6 views)	REar
857	2.07759	DANNCE-T (6 views)	Nose
858	36.8927	DANNCE-T (6 views)	Tail
859	1.58269	DANNCE-T (6 views)	LPaw
860	2.48348	DANNCE-T (6 views)	RPaw
861	0.862495	DANNCE-T (6 views)	LFoot
862	2.39186	DANNCE-T (6 views)	RFoot
863	1.51624	DANNCE-T (6 views)	LEar
864	1.36571	DANNCE-T (6 views)	REar
865	0.708916	DANNCE-T (6 views)	Nose
866	21.5318	DANNCE-T (6 views)	Tail
867	1.18814	DANNCE-T (6 views)	LPaw
868	1.33695	DANNCE-T (6 views)	RPaw
869	1.06544	DANNCE-T (6 views)	LFoot
870	2.03749	DANNCE-T (6 views)	RFoot
871	1.15259	DANNCE-T (6 views)	LEar
872	1.38838	DANNCE-T (6 views)	REar
873	1.93631	DANNCE-T (6 views)	Nose
874	21.1852	DANNCE-T (6 views)	Tail
875	4.58519	DANNCE-T (6 views)	LPaw
876	1.35308	DANNCE-T (6 views)	RPaw
877	0.946261	DANNCE-T (6 views)	LFoot
878	1.71568	DANNCE-T (6 views)	RFoot
879	1.87489	DANNCE-T (6 views)	LEar
880	1.14514	DANNCE-T (6 views)	REar
881	1.13437	DANNCE-T (6 views)	Nose
882	22.8755	DANNCE-T (6 views)	Tail
883	3.50787	DANNCE-T (6 views)	LPaw
884	0.957588	DANNCE-T (6 views)	RPaw
885	1.73573	DANNCE-T (6 views)	LFoot
886	1.6384	DANNCE-T (6 views)	RFoot
887	1.73868	DANNCE-T (6 views)	LEar
888	1.57847	DANNCE-T (6 views)	REar
889	0.505317	DANNCE-T (6 views)	Nose
890	11.5041	DANNCE-T (6 views)	Tail
891	2.37289	DANNCE-T (6 views)	LPaw
892	0.821269	DANNCE-T (6 views)	LFoot
893	0.9562	DANNCE-T (6 views)	RFoot
894	0.831019	DANNCE-T (6 views)	LEar
895	1.34431	DANNCE-T (6 views)	REar
896	0.681191	DANNCE-T (6 views)	Nose
897	1.75066	DANNCE-T (6 views)	Tail
898	0.884756	DANNCE-T (6 views)	LPaw
899	0.822955	DANNCE-T (6 views)	RPaw
900	0.961494	DANNCE-T (6 views)	LFoot
901	3.67517	DANNCE-T (6 views)	RFoot
902	1.69199	DANNCE-T (6 views)	LEar
903	0.378515	DANNCE-T (6 views)	REar
904	0.791013	DANNCE-T (6 views)	Nose
905	19.4537	DANNCE-T (6 views)	Tail
906	0.988788	DANNCE-T (6 views)	LPaw
907	1.16947	DANNCE-T (6 views)	RPaw
908	0.875891	DANNCE-T (6 views)	LFoot
909	1.5938	DANNCE-T (6 views)	RFoot
910	2.30325	DANNCE-T (6 views)	LEar
911	1.90485	DANNCE-T (6 views)	REar
912	0.910776	DANNCE-T (6 views)	Nose
913	16.7993	DANNCE-T (6 views)	Tail
914	0.830618	DANNCE-T (6 views)	LPaw
915	0.699844	DANNCE-T (6 views)	RPaw
916	0.835238	DANNCE-T (6 views)	LFoot
917	0.493852	DANNCE-T (6 views)	RFoot
918	1.83841	DANNCE-T (6 views)	LEar
919	1.58551	DANNCE-T (6 views)	REar
920	6.02279	DANNCE-T (6 views)	Nose
921	29.7247	DANNCE-T (6 views)	Tail
922	1.25916	DANNCE-T (6 views)	LPaw
923	1.12132	DANNCE-T (6 views)	LFoot
924	2.26181	DANNCE-T (6 views)	LEar
925	2.341	DANNCE-T (6 views)	REar
926	1.13811	DANNCE-T (6 views)	Nose
927	15.7854	DANNCE-T (6 views)	Tail
928	1.52911	DANNCE-T (6 views)	LPaw
929	7.42915	DANNCE-T (6 views)	RPaw
930	3.12034	DANNCE-T (6 views)	LFoot
931	11.968	DANNCE-T (6 views)	RFoot
932	2.18314	DANNCE-T (6 views)	LEar
933	1.99389	DANNCE-T (6 views)	REar
934	0.365091	DANNCE-T (6 views)	Nose
935	12.5926	DANNCE-T (6 views)	Tail
936	3.63128	DANNCE-T (6 views)	LPaw
937	0.686009	DANNCE-T (6 views)	RPaw
938	1.16383	DANNCE-T (6 views)	LFoot
939	0.606564	DANNCE-T (6 views)	RFoot
940	1.19053	DANNCE-T (6 views)	LEar
941	2.52384	DANNCE-T (6 views)	REar
942	1.51361	DANNCE-T (6 views)	Nose
943	23.0321	DANNCE-T (6 views)	Tail
944	8.063	DANNCE-T (6 views)	LPaw
945	10.6215	DANNCE-T (6 views)	RPaw
946	1.96946	DANNCE-T (6 views)	LFoot
947	3.3795	DANNCE-T (6 views)	RFoot
948	1.91167	DANNCE-T (6 views)	LEar
949	2.31534	DANNCE-T (6 views)	REar
950	1.29652	DANNCE-T (6 views)	Nose
951	18.6252	DANNCE-T (6 views)	Tail
952	0.872851	DANNCE-T (6 views)	LPaw
953	0.77308	DANNCE-T (6 views)	RPaw
954	0.389229	DANNCE-T (6 views)	LFoot
955	2.30792	DANNCE-T (6 views)	RFoot
956	1.64899	DANNCE-T (6 views)	LEar
957	2.01825	DANNCE-T (6 views)	REar
958	2.17276	DANNCE-T (6 views)	Nose
959	17.1886	DANNCE-T (6 views)	Tail
960	3.42186	DANNCE-T (6 views)	RPaw
961	7.14527	DANNCE-T (6 views)	LFoot
962	1.69044	DANNCE-T (6 views)	RFoot
963	1.15516	DANNCE-T (6 views)	LEar
964	0.422678	DANNCE-T (6 views)	REar
965	0.876969	DANNCE-T (6 views)	Nose
966	22.3771	DANNCE-T (6 views)	Tail
967	1.61105	DANNCE-T (6 views)	LPaw
968	0.8035	DANNCE-T (6 views)	RPaw
969	2.04922	DANNCE-T (6 views)	LFoot
970	2.69408	DANNCE-T (6 views)	RFoot
971	0.857303	DANNCE-T (6 views)	LEar
972	3.74471	DANNCE-T (6 views)	REar
973	0.841372	DANNCE-T (6 views)	Nose
974	27.2896	DANNCE-T (6 views)	Tail
975	0.816523	DANNCE-T (6 views)	LPaw
976	1.51093	DANNCE-T (6 views)	RPaw
977	1.93216	DANNCE-T (6 views)	LFoot
978	1.91078	DANNCE-T (6 views)	RFoot
979	1.20822	DANNCE-T (6 views)	LEar
980	2.32061	DANNCE-T (6 views)	REar
981	1.42049	DANNCE-T (6 views)	Nose
982	19.8892	DANNCE-T (6 views)	Tail
983	1.15353	DANNCE-T (6 views)	LPaw
984	3.06197	DANNCE-T (6 views)	RPaw
985	0.973894	DANNCE-T (6 views)	LFoot
986	0.835068	DANNCE-T (6 views)	RFoot
987	1.05233	DANNCE-T (6 views)	LEar
988	2.41497	DANNCE-T (6 views)	REar
989	0.744076	DANNCE-T (6 views)	Nose
990	18.4628	DANNCE-T (6 views)	Tail
991	18.4669	DANNCE-T (6 views)	LPaw
992	18.6937	DANNCE-T (6 views)	RPaw
993	0.768894	DANNCE-T (6 views)	LFoot
994	2.38398	DANNCE-T (6 views)	RFoot
995	2.28438	DANNCE-T (6 views)	LEar
996	1.20225	DANNCE-T (6 views)	REar
997	3.69436	DANNCE-T (6 views)	Nose
998	32.7038	DANNCE-T (6 views)	Tail
999	0.780871	DANNCE-T (6 views)	RPaw
1000	2.55539	DANNCE-T (6 views)	LFoot
1001	1.50298	DANNCE-T (6 views)	RFoot
1002	1.24704	DANNCE-T (6 views)	LEar
1003	0.87617	DANNCE-T (6 views)	REar
1004	0.866438	DANNCE-T (6 views)	Nose
1005	23.2119	DANNCE-T (6 views)	Tail
1006	6.4712	DANNCE-T (6 views)	LPaw
1007	1.72086	DANNCE-T (6 views)	RPaw
1008	1.8032	DANNCE-T (6 views)	LFoot
1009	3.06262	DANNCE-T (6 views)	RFoot
1010	1.52842	DANNCE-T (6 views)	LEar
1011	1.04541	DANNCE-T (6 views)	REar
1012	0.842332	DANNCE-T (6 views)	Nose
1013	1.08719	DANNCE-T (6 views)	Tail
1014	6.56127	DANNCE-T (6 views)	LPaw
1015	4.21289	DANNCE-T (6 views)	RPaw
1016	1.0339	DANNCE-T (6 views)	LFoot
1017	0.457228	DANNCE-T (6 views)	RFoot
1018	1.82642	DANNCE-T (6 views)	LEar
1019	1.71167	DANNCE-T (6 views)	REar
1020	1.19696	DANNCE-T (6 views)	Nose
1021	24.5493	DANNCE-T (6 views)	Tail
1022	1.09014	DANNCE-T (6 views)	LPaw
1023	1.45391	DANNCE-T (6 views)	RPaw
1024	1.01912	DANNCE-T (6 views)	LFoot
1025	2.16205	DANNCE-T (6 views)	RFoot
1026	3.17773	DANNCE-T (6 views)	LEar
1027	1.62476	DANNCE-T (6 views)	REar
1028	2.60406	DANNCE-T (6 views)	Nose
1029	13.5399	DANNCE-T (6 views)	Tail
1030	2.29012	DANNCE-T (6 views)	LPaw
1031	3.17386	DANNCE-T (6 views)	RPaw
1032	1.00371	DANNCE-T (6 views)	LFoot
1033	9.61195	DANNCE-T (6 views)	RFoot
1034	1.42299	DANNCE-T (6 views)	LEar
1035	1.75881	DANNCE-T (6 views)	REar
1036	1.84422	DANNCE-T (6 views)	Nose
1037	29.9375	DANNCE-T (6 views)	Tail
1038	0.914992	DANNCE-T (6 views)	LPaw
1039	2.80624	DANNCE-T (6 views)	RPaw
1040	2.26105	DANNCE-T (6 views)	LFoot
1041	0.685058	DANNCE-T (6 views)	RFoot
1042	1.16369	DANNCE-T (6 views)	LEar
1043	1.65145	DANNCE-T (6 views)	REar
1044	0.973567	DANNCE-T (6 views)	Nose
1045	19.7678	DANNCE-T (6 views)	Tail
1046	1.76134	DANNCE-T (6 views)	LPaw
1047	0.656243	DANNCE-T (6 views)	RPaw
1048	0.617393	DANNCE-T (6 views)	LFoot
1049	1.07868	DANNCE-T (6 views)	RFoot
1050	1.98693	DANNCE-T (6 views)	LEar
1051	1.22862	DANNCE-T (6 views)	REar
1052	0.794001	DANNCE-T (6 views)	Nose
1053	11.4596	DANNCE-T (6 views)	Tail
1054	6.02889	DANNCE-T (6 views)	LPaw
1055	18.2072	DANNCE-T (6 views)	RPaw
1056	2.80927	DANNCE-T (6 views)	LFoot
1057	7.75127	DANNCE-T (6 views)	RFoot
1058	18.5778	DANNCE-T (6 views)	LEar
1059	13.9323	DANNCE-T (6 views)	REar
1060	1.58927	DANNCE-T (6 views)	Nose
1061	26.3359	DANNCE-T (6 views)	Tail
1062	0.862015	DANNCE-T (6 views)	LPaw
1063	0.872291	DANNCE-T (6 views)	RPaw
1064	1.83988	DANNCE-T (6 views)	LFoot
1065	2.33902	DANNCE-T (6 views)	RFoot
1066	1.93889	DANNCE-T (6 views)	LEar
1067	1.82274	DANNCE-T (6 views)	REar
1068	1.48641	DANNCE-T (6 views)	Nose
1069	28.7416	DANNCE-T (6 views)	Tail
1070	1.13014	DANNCE-T (6 views)	LPaw
1071	1.09833	DANNCE-T (6 views)	RPaw
1072	1.81766	DANNCE-T (6 views)	LFoot
1073	1.77194	DANNCE-T (6 views)	RFoot
1074	2.5337	DANNCE-T (6 views)	LEar
1075	1.33097	DANNCE-T (6 views)	REar
1076	1.82157	DANNCE-T (6 views)	Nose
1077	33.9101	DANNCE-T (6 views)	Tail
1078	2.10896	DANNCE-T (6 views)	LPaw
1079	3.68199	DANNCE-T (6 views)	RPaw
1080	1.91583	DANNCE-T (6 views)	LFoot
1081	2.40383	DANNCE-T (6 views)	RFoot
1082	2.4839	DANNCE-T (6 views)	LEar
1083	1.49806	DANNCE-T (6 views)	REar
1084	1.1323	DANNCE-T (6 views)	Nose
1085	25.0537	DANNCE-T (6 views)	Tail
1086	1.46012	DANNCE-T (6 views)	LPaw
1087	0.769835	DANNCE-T (6 views)	LFoot
1088	3.51125	DANNCE-T (6 views)	RFoot
1089	1.2133	DANNCE-T (6 views)	LEar
1090	1.44619	DANNCE-T (6 views)	REar
1091	0.741897	DANNCE-T (6 views)	Nose
1092	25.2122	DANNCE-T (6 views)	Tail
1093	0.782709	DANNCE-T (6 views)	LPaw
1094	1.93672	DANNCE-T (6 views)	RPaw
1095	1.74236	DANNCE-T (6 views)	LFoot
1096	1.63156	DANNCE-T (6 views)	RFoot
1097	11.6704	DANNCE-T (6 views)	LEar
1098	1.74186	DANNCE-T (6 views)	REar
1099	0.898302	DANNCE-T (6 views)	Nose
1100	3.22261	DANNCE-T (6 views)	Tail
1101	1.27031	DANNCE-T (6 views)	LPaw
1102	0.70332	DANNCE-T (6 views)	RPaw
1103	0.192029	DANNCE-T (6 views)	LFoot
1104	1.08965	DANNCE-T (6 views)	RFoot
1105	1.61935	DANNCE-T (6 views)	LEar
1106	2.74983	DANNCE-T (6 views)	REar
1107	3.13065	DANNCE-T (6 views)	Nose
1108	15.1618	DANNCE-T (6 views)	Tail
1109	0.673281	DANNCE-T (6 views)	LPaw
1110	5.78561	DANNCE-T (6 views)	RPaw
1111	1.43257	DANNCE-T (6 views)	LFoot
1112	0.828148	DANNCE-T (6 views)	RFoot
1113	1.44116	DANNCE-T (6 views)	LEar
1114	0.945271	DANNCE-T (6 views)	REar
1115	1.4178	DANNCE-T (6 views)	Nose
1116	20.3601	DANNCE-T (6 views)	Tail
1117	3.57936	DANNCE-T (6 views)	LPaw
1118	1.47877	DANNCE-T (6 views)	RPaw
1119	1.79741	DANNCE-T (6 views)	LFoot
1120	1.37911	DANNCE-T (6 views)	RFoot
1121	5.0043	DANNCE-T (6 views)	LEar
1122	3.12335	DANNCE-T (6 views)	REar
1123	9.79454	DANNCE-T (6 views)	Nose
1124	11.5758	DANNCE-T (6 views)	Tail
1125	6.83576	DANNCE-T (6 views)	LPaw
1126	4.32694	DANNCE-T (6 views)	RPaw
1127	0.835214	DANNCE-T (6 views)	LFoot
1128	1.12789	DANNCE-T (6 views)	RFoot
1129	1.23482	DANNCE-T (6 views)	LEar
1130	1.26978	DANNCE-T (6 views)	REar
1131	1.90003	DANNCE-T (6 views)	Nose
1132	1.83348	DANNCE-T (6 views)	Tail
1133	2.03886	DANNCE-T (6 views)	LPaw
1134	2.63905	DANNCE-T (6 views)	RPaw
1135	2.44136	DANNCE-T (6 views)	LFoot
1136	1.44979	DANNCE-T (6 views)	RFoot
1137	1.76007	DANNCE-T (6 views)	LEar
1138	1.39821	DANNCE-T (6 views)	REar
1139	1.06732	DANNCE-T (6 views)	Nose
1140	21.1631	DANNCE-T (6 views)	Tail
1141	0.267091	DANNCE-T (6 views)	LPaw
1142	1.38862	DANNCE-T (6 views)	RPaw
1143	0.825646	DANNCE-T (6 views)	LFoot
1144	1.82718	DANNCE-T (6 views)	RFoot
1145	2.85788	DANNCE-T (6 views)	LEar
1146	1.20746	DANNCE-T (6 views)	REar
1147	1.08208	DANNCE-T (6 views)	Nose
1148	28.6755	DANNCE-T (6 views)	Tail
1149	9.03806	DANNCE-T (6 views)	LPaw
1150	3.69257	DANNCE-T (6 views)	RPaw
1151	0.728278	DANNCE-T (6 views)	LFoot
1152	0.80249	DANNCE-T (6 views)	RFoot
1153	3.58511	DANNCE-T (6 views)	LEar
1154	3.24895	DANNCE-T (6 views)	REar
1155	0.345173	DANNCE-T (6 views)	Nose
1156	22.2121	DANNCE-T (6 views)	Tail
1157	1.44076	DANNCE-T (6 views)	LPaw
1158	1.7098	DANNCE-T (6 views)	RPaw
1159	0.771233	DANNCE-T (6 views)	LFoot
1160	0.739557	DANNCE-T (6 views)	RFoot
1161	1.54813	DANNCE-T (6 views)	LEar
1162	0.829624	DANNCE-T (6 views)	REar
1163	1.22106	DANNCE-T (6 views)	Nose
1164	9.8601	DANNCE-T (6 views)	Tail
1165	2.37277	DANNCE-T (6 views)	LPaw
1166	2.70581	DANNCE-T (6 views)	RPaw
1167	0.677503	DANNCE-T (6 views)	LFoot
1168	0.663559	DANNCE-T (6 views)	RFoot
1169	6.82361	DANNCE-T (6 views)	LEar
1170	0.64712	DANNCE-T (6 views)	REar
1171	4.50776	DANNCE-T (6 views)	Nose
1172	30.4927	DANNCE-T (6 views)	Tail
1173	20.9782	DANNCE-T (6 views)	LPaw
1174	0.91135	DANNCE-T (6 views)	RPaw
1175	15.6896	DANNCE-T (6 views)	LFoot
1176	15.024	DANNCE-T (6 views)	RFoot
1177	1.42218	DANNCE-T (6 views)	LEar
1178	1.8194	DANNCE-T (6 views)	REar
1179	2.52685	DANNCE-T (3 views)	Nose
1180	25.3205	DANNCE-T (3 views)	Tail
1181	1.58165	DANNCE-T (3 views)	LPaw
1182	4.5398	DANNCE-T (3 views)	RPaw
1183	3.27262	DANNCE-T (3 views)	LFoot
1184	1.58719	DANNCE-T (3 views)	RFoot
1185	4.81496	DANNCE-T (3 views)	LEar
1186	3.60708	DANNCE-T (3 views)	REar
1187	0.637346	DANNCE-T (3 views)	Nose
1188	16.2521	DANNCE-T (3 views)	Tail
1189	2.57382	DANNCE-T (3 views)	LPaw
1190	9.98906	DANNCE-T (3 views)	RPaw
1191	3.33346	DANNCE-T (3 views)	LFoot
1192	8.67845	DANNCE-T (3 views)	RFoot
1193	6.47356	DANNCE-T (3 views)	LEar
1194	23.7651	DANNCE-T (3 views)	REar
1195	3.55021	DANNCE-T (3 views)	Nose
1196	18.3529	DANNCE-T (3 views)	Tail
1197	2.48064	DANNCE-T (3 views)	LPaw
1198	10.1688	DANNCE-T (3 views)	RPaw
1199	1.09139	DANNCE-T (3 views)	LFoot
1200	14.553	DANNCE-T (3 views)	RFoot
1201	3.23995	DANNCE-T (3 views)	LEar
1202	2.4667	DANNCE-T (3 views)	REar
1203	1.31815	DANNCE-T (3 views)	Nose
1204	29.0509	DANNCE-T (3 views)	Tail
1205	2.21011	DANNCE-T (3 views)	LPaw
1206	1.658	DANNCE-T (3 views)	RPaw
1207	7.33032	DANNCE-T (3 views)	LFoot
1208	1.05995	DANNCE-T (3 views)	RFoot
1209	1.21624	DANNCE-T (3 views)	LEar
1210	4.0338	DANNCE-T (3 views)	REar
1211	3.25543	DANNCE-T (3 views)	Nose
1212	27.9407	DANNCE-T (3 views)	Tail
1213	2.02906	DANNCE-T (3 views)	LPaw
1214	0.191115	DANNCE-T (3 views)	RPaw
1215	1.68256	DANNCE-T (3 views)	LFoot
1216	2.10404	DANNCE-T (3 views)	RFoot
1217	1.24801	DANNCE-T (3 views)	LEar
1218	2.93826	DANNCE-T (3 views)	REar
1219	1.7273	DANNCE-T (3 views)	Nose
1220	13.0387	DANNCE-T (3 views)	Tail
1221	3.03375	DANNCE-T (3 views)	LPaw
1222	2.58185	DANNCE-T (3 views)	RPaw
1223	13.4899	DANNCE-T (3 views)	RFoot
1224	8.18292	DANNCE-T (3 views)	LEar
1225	6.31928	DANNCE-T (3 views)	REar
1226	1.66197	DANNCE-T (3 views)	Nose
1227	1.18528	DANNCE-T (3 views)	Tail
1228	1.61526	DANNCE-T (3 views)	LPaw
1229	2.2757	DANNCE-T (3 views)	RPaw
1230	0.756702	DANNCE-T (3 views)	LFoot
1231	0.970727	DANNCE-T (3 views)	RFoot
1232	3.01603	DANNCE-T (3 views)	LEar
1233	4.99406	DANNCE-T (3 views)	REar
1234	12.0729	DANNCE-T (3 views)	Nose
1235	2.87448	DANNCE-T (3 views)	Tail
1236	1.10181	DANNCE-T (3 views)	LPaw
1237	7.8907	DANNCE-T (3 views)	RPaw
1238	1.19525	DANNCE-T (3 views)	LFoot
1239	4.81558	DANNCE-T (3 views)	RFoot
1240	3.41424	DANNCE-T (3 views)	LEar
1241	5.2003	DANNCE-T (3 views)	REar
1242	13.5905	DANNCE-T (3 views)	Nose
1243	13.445	DANNCE-T (3 views)	Tail
1244	30.168	DANNCE-T (3 views)	LPaw
1245	3.75688	DANNCE-T (3 views)	RPaw
1246	2.28817	DANNCE-T (3 views)	LFoot
1247	6.14439	DANNCE-T (3 views)	RFoot
1248	2.76462	DANNCE-T (3 views)	LEar
1249	4.05584	DANNCE-T (3 views)	REar
1250	1.62904	DANNCE-T (3 views)	Nose
1251	40.7839	DANNCE-T (3 views)	Tail
1252	1.49847	DANNCE-T (3 views)	LPaw
1253	1.92616	DANNCE-T (3 views)	RPaw
1254	0.466151	DANNCE-T (3 views)	LFoot
1255	1.59152	DANNCE-T (3 views)	RFoot
1256	6.42478	DANNCE-T (3 views)	LEar
1257	7.11107	DANNCE-T (3 views)	REar
1258	1.38498	DANNCE-T (3 views)	Nose
1259	21.1433	DANNCE-T (3 views)	Tail
1260	7.11854	DANNCE-T (3 views)	LPaw
1261	4.15832	DANNCE-T (3 views)	RPaw
1262	1.46466	DANNCE-T (3 views)	LFoot
1263	2.29846	DANNCE-T (3 views)	RFoot
1264	3.56718	DANNCE-T (3 views)	LEar
1265	1.56646	DANNCE-T (3 views)	REar
1266	11.887	DANNCE-T (3 views)	Nose
1267	21.0327	DANNCE-T (3 views)	Tail
1268	1.82236	DANNCE-T (3 views)	LPaw
1269	4.20448	DANNCE-T (3 views)	RPaw
1270	0.71576	DANNCE-T (3 views)	LFoot
1271	1.6467	DANNCE-T (3 views)	RFoot
1272	14.123	DANNCE-T (3 views)	LEar
1273	7.21462	DANNCE-T (3 views)	REar
1274	5.78946	DANNCE-T (3 views)	Nose
1275	23.2331	DANNCE-T (3 views)	Tail
1276	3.69396	DANNCE-T (3 views)	LPaw
1277	4.38056	DANNCE-T (3 views)	RPaw
1278	1.7692	DANNCE-T (3 views)	LFoot
1279	1.26827	DANNCE-T (3 views)	RFoot
1280	3.18461	DANNCE-T (3 views)	LEar
1281	8.29866	DANNCE-T (3 views)	REar
1282	1.59383	DANNCE-T (3 views)	Nose
1283	11.5015	DANNCE-T (3 views)	Tail
1284	3.76994	DANNCE-T (3 views)	LPaw
1285	1.09329	DANNCE-T (3 views)	LFoot
1286	0.75228	DANNCE-T (3 views)	RFoot
1287	1.22566	DANNCE-T (3 views)	LEar
1288	2.12926	DANNCE-T (3 views)	REar
1289	1.01915	DANNCE-T (3 views)	Nose
1290	2.77432	DANNCE-T (3 views)	Tail
1291	0.764013	DANNCE-T (3 views)	LPaw
1292	0.929535	DANNCE-T (3 views)	RPaw
1293	1.69002	DANNCE-T (3 views)	LFoot
1294	5.94817	DANNCE-T (3 views)	RFoot
1295	5.87529	DANNCE-T (3 views)	LEar
1296	5.5179	DANNCE-T (3 views)	REar
1297	0.697106	DANNCE-T (3 views)	Nose
1298	19.429	DANNCE-T (3 views)	Tail
1299	1.34988	DANNCE-T (3 views)	LPaw
1300	1.21842	DANNCE-T (3 views)	RPaw
1301	1.43064	DANNCE-T (3 views)	LFoot
1302	1.748	DANNCE-T (3 views)	RFoot
1303	3.28718	DANNCE-T (3 views)	LEar
1304	2.35204	DANNCE-T (3 views)	REar
1305	1.17027	DANNCE-T (3 views)	Nose
1306	16.8601	DANNCE-T (3 views)	Tail
1307	1.11539	DANNCE-T (3 views)	LPaw
1308	0.654132	DANNCE-T (3 views)	RPaw
1309	0.994263	DANNCE-T (3 views)	LFoot
1310	0.489908	DANNCE-T (3 views)	RFoot
1311	2.30108	DANNCE-T (3 views)	LEar
1312	2.11493	DANNCE-T (3 views)	REar
1313	3.12675	DANNCE-T (3 views)	Nose
1314	38.8289	DANNCE-T (3 views)	Tail
1315	1.91776	DANNCE-T (3 views)	LPaw
1316	3.10266	DANNCE-T (3 views)	LFoot
1317	6.28396	DANNCE-T (3 views)	LEar
1318	3.09481	DANNCE-T (3 views)	REar
1319	0.813304	DANNCE-T (3 views)	Nose
1320	20.1435	DANNCE-T (3 views)	Tail
1321	1.15577	DANNCE-T (3 views)	LPaw
1322	5.36027	DANNCE-T (3 views)	RPaw
1323	3.26061	DANNCE-T (3 views)	LFoot
1324	15.1861	DANNCE-T (3 views)	RFoot
1325	2.31119	DANNCE-T (3 views)	LEar
1326	2.42055	DANNCE-T (3 views)	REar
1327	1.60189	DANNCE-T (3 views)	Nose
1328	13.4758	DANNCE-T (3 views)	Tail
1329	14.1388	DANNCE-T (3 views)	LPaw
1330	2.99605	DANNCE-T (3 views)	RPaw
1331	1.91719	DANNCE-T (3 views)	LFoot
1332	1.06819	DANNCE-T (3 views)	RFoot
1333	1.23406	DANNCE-T (3 views)	LEar
1334	2.94654	DANNCE-T (3 views)	REar
1335	13.2319	DANNCE-T (3 views)	Nose
1336	20.0429	DANNCE-T (3 views)	Tail
1337	6.82446	DANNCE-T (3 views)	LPaw
1338	15.1617	DANNCE-T (3 views)	RPaw
1339	3.55749	DANNCE-T (3 views)	LFoot
1340	2.45938	DANNCE-T (3 views)	RFoot
1341	1.42171	DANNCE-T (3 views)	LEar
1342	1.66882	DANNCE-T (3 views)	REar
1343	1.16984	DANNCE-T (3 views)	Nose
1344	18.4254	DANNCE-T (3 views)	Tail
1345	0.890804	DANNCE-T (3 views)	LPaw
1346	0.666873	DANNCE-T (3 views)	RPaw
1347	0.749179	DANNCE-T (3 views)	LFoot
1348	4.11603	DANNCE-T (3 views)	RFoot
1349	2.00355	DANNCE-T (3 views)	LEar
1350	1.72434	DANNCE-T (3 views)	REar
1351	2.65877	DANNCE-T (3 views)	Nose
1352	17.2644	DANNCE-T (3 views)	Tail
1353	4.55104	DANNCE-T (3 views)	RPaw
1354	2.03324	DANNCE-T (3 views)	LFoot
1355	1.44017	DANNCE-T (3 views)	RFoot
1356	2.12235	DANNCE-T (3 views)	LEar
1357	0.588861	DANNCE-T (3 views)	REar
1358	0.76963	DANNCE-T (3 views)	Nose
1359	22.4013	DANNCE-T (3 views)	Tail
1360	1.59965	DANNCE-T (3 views)	LPaw
1361	0.53655	DANNCE-T (3 views)	RPaw
1362	1.22171	DANNCE-T (3 views)	LFoot
1363	5.27999	DANNCE-T (3 views)	RFoot
1364	1.57229	DANNCE-T (3 views)	LEar
1365	5.54703	DANNCE-T (3 views)	REar
1366	0.797167	DANNCE-T (3 views)	Nose
1367	26.7714	DANNCE-T (3 views)	Tail
1368	0.891659	DANNCE-T (3 views)	LPaw
1369	2.14917	DANNCE-T (3 views)	RPaw
1370	2.55422	DANNCE-T (3 views)	LFoot
1371	1.97954	DANNCE-T (3 views)	RFoot
1372	2.09641	DANNCE-T (3 views)	LEar
1373	3.2271	DANNCE-T (3 views)	REar
1374	1.47614	DANNCE-T (3 views)	Nose
1375	19.8039	DANNCE-T (3 views)	Tail
1376	19.2396	DANNCE-T (3 views)	LPaw
1377	2.815	DANNCE-T (3 views)	RPaw
1378	0.285625	DANNCE-T (3 views)	LFoot
1379	0.963463	DANNCE-T (3 views)	RFoot
1380	2.40762	DANNCE-T (3 views)	LEar
1381	1.48909	DANNCE-T (3 views)	REar
1382	1.6978	DANNCE-T (3 views)	Nose
1383	18.7487	DANNCE-T (3 views)	Tail
1384	22.4263	DANNCE-T (3 views)	LPaw
1385	16.2905	DANNCE-T (3 views)	RPaw
1386	1.6786	DANNCE-T (3 views)	LFoot
1387	1.97356	DANNCE-T (3 views)	RFoot
1388	2.23143	DANNCE-T (3 views)	LEar
1389	1.50253	DANNCE-T (3 views)	REar
1390	14.8365	DANNCE-T (3 views)	Nose
1391	31.8262	DANNCE-T (3 views)	Tail
1392	1.54022	DANNCE-T (3 views)	RPaw
1393	2.65411	DANNCE-T (3 views)	LFoot
1394	1.04613	DANNCE-T (3 views)	RFoot
1395	1.55679	DANNCE-T (3 views)	LEar
1396	0.833979	DANNCE-T (3 views)	REar
1397	2.70043	DANNCE-T (3 views)	Nose
1398	22.6922	DANNCE-T (3 views)	Tail
1399	16.7809	DANNCE-T (3 views)	LPaw
1400	0.858372	DANNCE-T (3 views)	RPaw
1401	16.2731	DANNCE-T (3 views)	LFoot
1402	0.877632	DANNCE-T (3 views)	RFoot
1403	1.89186	DANNCE-T (3 views)	LEar
1404	2.12683	DANNCE-T (3 views)	REar
1405	0.753607	DANNCE-T (3 views)	Nose
1406	1.86933	DANNCE-T (3 views)	Tail
1407	6.29555	DANNCE-T (3 views)	LPaw
1408	7.56092	DANNCE-T (3 views)	RPaw
1409	0.830889	DANNCE-T (3 views)	LFoot
1410	1.02544	DANNCE-T (3 views)	RFoot
1411	1.64843	DANNCE-T (3 views)	LEar
1412	2.02674	DANNCE-T (3 views)	REar
1413	2.59645	DANNCE-T (3 views)	Nose
1414	24.3245	DANNCE-T (3 views)	Tail
1415	2.16225	DANNCE-T (3 views)	LPaw
1416	8.09407	DANNCE-T (3 views)	RPaw
1417	1.03671	DANNCE-T (3 views)	LFoot
1418	3.47804	DANNCE-T (3 views)	RFoot
1419	12.1978	DANNCE-T (3 views)	LEar
1420	1.79557	DANNCE-T (3 views)	REar
1421	2.77794	DANNCE-T (3 views)	Nose
1422	25.9785	DANNCE-T (3 views)	Tail
1423	1.80199	DANNCE-T (3 views)	LPaw
1424	4.55038	DANNCE-T (3 views)	RPaw
1425	1.96359	DANNCE-T (3 views)	LFoot
1426	15.146	DANNCE-T (3 views)	RFoot
1427	2.64919	DANNCE-T (3 views)	LEar
1428	2.75128	DANNCE-T (3 views)	REar
1429	2.33797	DANNCE-T (3 views)	Nose
1430	29.9328	DANNCE-T (3 views)	Tail
1431	2.46667	DANNCE-T (3 views)	LPaw
1432	4.27142	DANNCE-T (3 views)	RPaw
1433	1.22873	DANNCE-T (3 views)	LFoot
1434	1.64326	DANNCE-T (3 views)	RFoot
1435	1.18979	DANNCE-T (3 views)	LEar
1436	2.10501	DANNCE-T (3 views)	REar
1437	0.904175	DANNCE-T (3 views)	Nose
1438	19.7863	DANNCE-T (3 views)	Tail
1439	12.1065	DANNCE-T (3 views)	LPaw
1440	5.09606	DANNCE-T (3 views)	RPaw
1441	1.53709	DANNCE-T (3 views)	LFoot
1442	1.95959	DANNCE-T (3 views)	RFoot
1443	2.53227	DANNCE-T (3 views)	LEar
1444	1.45455	DANNCE-T (3 views)	REar
1445	24.4178	DANNCE-T (3 views)	Nose
1446	11.4106	DANNCE-T (3 views)	Tail
1447	15.31	DANNCE-T (3 views)	LPaw
1448	14.7353	DANNCE-T (3 views)	RPaw
1449	3.14536	DANNCE-T (3 views)	LFoot
1450	2.41585	DANNCE-T (3 views)	RFoot
1451	18.2454	DANNCE-T (3 views)	LEar
1452	14.3212	DANNCE-T (3 views)	REar
1453	2.58749	DANNCE-T (3 views)	Nose
1454	27.0511	DANNCE-T (3 views)	Tail
1455	2.08169	DANNCE-T (3 views)	LPaw
1456	1.27191	DANNCE-T (3 views)	RPaw
1457	2.03176	DANNCE-T (3 views)	LFoot
1458	2.58336	DANNCE-T (3 views)	RFoot
1459	2.19372	DANNCE-T (3 views)	LEar
1460	1.97779	DANNCE-T (3 views)	REar
1461	0.349198	DANNCE-T (3 views)	Nose
1462	28.865	DANNCE-T (3 views)	Tail
1463	2.11188	DANNCE-T (3 views)	LPaw
1464	3.16463	DANNCE-T (3 views)	RPaw
1465	3.32692	DANNCE-T (3 views)	LFoot
1466	1.67607	DANNCE-T (3 views)	RFoot
1467	2.71103	DANNCE-T (3 views)	LEar
1468	0.97029	DANNCE-T (3 views)	REar
1469	2.98981	DANNCE-T (3 views)	Nose
1470	32.5108	DANNCE-T (3 views)	Tail
1471	4.66059	DANNCE-T (3 views)	LPaw
1472	21.7625	DANNCE-T (3 views)	RPaw
1473	3.07573	DANNCE-T (3 views)	LFoot
1474	6.89223	DANNCE-T (3 views)	RFoot
1475	3.78122	DANNCE-T (3 views)	LEar
1476	1.65752	DANNCE-T (3 views)	REar
1477	2.04631	DANNCE-T (3 views)	Nose
1478	24.7634	DANNCE-T (3 views)	Tail
1479	2.65587	DANNCE-T (3 views)	LPaw
1480	3.00795	DANNCE-T (3 views)	LFoot
1481	1.26171	DANNCE-T (3 views)	RFoot
1482	2.05279	DANNCE-T (3 views)	LEar
1483	0.977704	DANNCE-T (3 views)	REar
1484	1.38164	DANNCE-T (3 views)	Nose
1485	25.3388	DANNCE-T (3 views)	Tail
1486	11.0392	DANNCE-T (3 views)	LPaw
1487	2.01565	DANNCE-T (3 views)	RPaw
1488	2.39667	DANNCE-T (3 views)	LFoot
1489	1.79865	DANNCE-T (3 views)	RFoot
1490	16.6246	DANNCE-T (3 views)	LEar
1491	8.77159	DANNCE-T (3 views)	REar
1492	1.05996	DANNCE-T (3 views)	Nose
1493	3.20717	DANNCE-T (3 views)	Tail
1494	0.799425	DANNCE-T (3 views)	LPaw
1495	4.04567	DANNCE-T (3 views)	RPaw
1496	0.598164	DANNCE-T (3 views)	LFoot
1497	0.66594	DANNCE-T (3 views)	RFoot
1498	2.00515	DANNCE-T (3 views)	LEar
1499	14.2368	DANNCE-T (3 views)	REar
1500	3.65637	DANNCE-T (3 views)	Nose
1501	13.0393	DANNCE-T (3 views)	Tail
1502	1.94931	DANNCE-T (3 views)	LPaw
1503	9.36102	DANNCE-T (3 views)	RPaw
1504	1.5283	DANNCE-T (3 views)	LFoot
1505	0.754386	DANNCE-T (3 views)	RFoot
1506	2.75814	DANNCE-T (3 views)	LEar
1507	0.72892	DANNCE-T (3 views)	REar
1508	1.61383	DANNCE-T (3 views)	Nose
1509	20.3562	DANNCE-T (3 views)	Tail
1510	3.99191	DANNCE-T (3 views)	LPaw
1511	1.81416	DANNCE-T (3 views)	RPaw
1512	2.42976	DANNCE-T (3 views)	LFoot
1513	1.91401	DANNCE-T (3 views)	RFoot
1514	5.75163	DANNCE-T (3 views)	LEar
1515	2.24938	DANNCE-T (3 views)	REar
1516	31.6265	DANNCE-T (3 views)	Nose
1517	11.7825	DANNCE-T (3 views)	Tail
1518	5.36956	DANNCE-T (3 views)	LPaw
1519	10.7167	DANNCE-T (3 views)	RPaw
1520	6.6123	DANNCE-T (3 views)	LFoot
1521	3.43003	DANNCE-T (3 views)	RFoot
1522	1.0701	DANNCE-T (3 views)	LEar
1523	1.87795	DANNCE-T (3 views)	REar
1524	2.33421	DANNCE-T (3 views)	Nose
1525	21.9184	DANNCE-T (3 views)	Tail
1526	1.64653	DANNCE-T (3 views)	LPaw
1527	1.97806	DANNCE-T (3 views)	RPaw
1528	6.18097	DANNCE-T (3 views)	LFoot
1529	2.5851	DANNCE-T (3 views)	RFoot
1530	2.22686	DANNCE-T (3 views)	LEar
1531	1.60209	DANNCE-T (3 views)	REar
1532	0.521246	DANNCE-T (3 views)	Nose
1533	23.2995	DANNCE-T (3 views)	Tail
1534	3.84682	DANNCE-T (3 views)	LPaw
1535	1.91073	DANNCE-T (3 views)	RPaw
1536	4.76766	DANNCE-T (3 views)	LFoot
1537	1.57535	DANNCE-T (3 views)	RFoot
1538	6.37234	DANNCE-T (3 views)	LEar
1539	2.43704	DANNCE-T (3 views)	REar
1540	1.4077	DANNCE-T (3 views)	Nose
1541	28.462	DANNCE-T (3 views)	Tail
1542	8.09575	DANNCE-T (3 views)	LPaw
1543	2.11034	DANNCE-T (3 views)	RPaw
1544	0.519799	DANNCE-T (3 views)	LFoot
1545	2.36664	DANNCE-T (3 views)	RFoot
1546	8.11963	DANNCE-T (3 views)	LEar
1547	3.57903	DANNCE-T (3 views)	REar
1548	4.12792	DANNCE-T (3 views)	Nose
1549	24.0486	DANNCE-T (3 views)	Tail
1550	1.51535	DANNCE-T (3 views)	LPaw
1551	2.55901	DANNCE-T (3 views)	RPaw
1552	1.05341	DANNCE-T (3 views)	LFoot
1553	0.236089	DANNCE-T (3 views)	RFoot
1554	7.22665	DANNCE-T (3 views)	LEar
1555	4.51189	DANNCE-T (3 views)	REar
1556	33.8667	DANNCE-T (3 views)	Nose
1557	9.87773	DANNCE-T (3 views)	Tail
1558	1.07236	DANNCE-T (3 views)	LPaw
1559	1.69543	DANNCE-T (3 views)	RPaw
1560	1.31113	DANNCE-T (3 views)	LFoot
1561	6.51483	DANNCE-T (3 views)	RFoot
1562	11.299	DANNCE-T (3 views)	LEar
1563	4.30577	DANNCE-T (3 views)	REar
1564	4.31088	DANNCE-T (3 views)	Nose
1565	30.4544	DANNCE-T (3 views)	Tail
1566	19.7359	DANNCE-T (3 views)	LPaw
1567	1.31265	DANNCE-T (3 views)	RPaw
1568	15.863	DANNCE-T (3 views)	LFoot
1569	23.6999	DANNCE-T (3 views)	RFoot
1570	1.43165	DANNCE-T (3 views)	LEar
1571	6.0481	DANNCE-T (3 views)	REar

[truncated: 1 more sheets: Fig.5j,k]
